# Supplementary material for: Automatic analysis of treadmill running to estimate times to fatigue and exhaustion in rodents
Source: PeerJ. 2018 Jul 6;6:e5017. doi: 10.7717/peerj.5017 (PMC6037152; doi:10.7717/peerj.5017)
Supplement: Supplemental Information 1 — Excel template which allows to average the position of the animal on the treadmill over various times. User manual and short instructions are included as separate files. [file peerj-06-5017-s001.xlsm]

## Sheet: test
Time	Distance to back					Time(min)	Position
00:00:00			TimeConversion:	1.029		0	0.33	0.04	0.04		Upper	0.33					Time	Normalized	SD		From	To	Aver
00:00:00.230000	0.33		Step:	1		0.0039445	0.33	0.33			Lower	0.04					0.5	0.930546	0.032945		0	1	0.309858	0.7	0.35
00:00:00.440000	0.34					0.007546	0.34										1.5	0.936549	0.030534		1	2	0.311599	0.7	0.35
00:00:00.570000	0.32		Time min:	0		0.0097755	0.32				Fatigue	0.7	in	2	steps		2.5	0.909814	0.0354024		2	3	0.303846	0.7	0.35
00:00:00.710000	0.33		Time max:	114.625		0.0121765	0.33				Exhaustion	0.35	in	2	steps		3.5	0.914561	0.0283246		3	4	0.305223	0.7	0.35
00:00:00.840000	0.32					0.014406	0.32										4.5	0.919053	0.0251644		4	5	0.306525	0.7	0.35
00:00:00.940000	0.33					0.016121	0.33				Time to Fatigue is :	63					5.5	0.920745	0.022616		5	6	0.307016	0.7	0.35
00:00:01.070000	0.33					0.0183505	0.33				Time to Exhaustion is :	110					6.5	0.902159	0.0305849		6	7	0.301626	0.7	0.35
00:00:01.170000	0.33					0.0200655	0.33										7.5	0.913653	0.0280231		7	8	0.30496	0.7	0.35
00:00:01.300000	0.33					0.022295	0.33										8.5	0.863807	0.0334656		8	9	0.290504	0.7	0.35
00:00:01.430000	0.32					0.0245245	0.32										9.5	0.882493	0.0317224		9	10	0.295923	0.7	0.35
00:00:01.540000	0.33					0.026411	0.33										10.5	0.86567	0.0318149		10	11	0.291044	0.7	0.35
00:00:01.670000	0.32		Start:	0		0.0286405	0.32										11.5	0.892024	0.0272359		11	12	0.298687	0.7	0.35
00:00:01.770000	0.32		Finish:	114.625		0.0303555	0.32										12.5	0.8799	0.0280197		12	13	0.295171	0.7	0.35
00:00:01.910000	0.32					0.0327565	0.32										13.5	0.877433	0.0306974		13	14	0.294456	0.7	0.35
00:00:02.040000	0.32					0.034986	0.32										14.5	0.874145	0.0267981		14	15	0.293502	0.7	0.35
00:00:02.140000	0.32					0.036701	0.32										15.5	0.871802	0.0266836		15	16	0.292823	0.7	0.35
00:00:02.270000	0.32					0.0389305	0.32										16.5	0.883353	0.0271538		16	17	0.296172	0.7	0.35
00:00:02.400000	0.32					0.04116	0.32										17.5	0.86863	0.0289509		17	18	0.291903	0.7	0.35
00:00:02.530000	0.32					0.0433895	0.32										18.5	0.85471	0.0365982		18	19	0.287866	0.7	0.35
00:00:02.660000	0.32					0.045619	0.32										19.5	0.837448	0.0403709		19	20	0.28286	0.7	0.35
00:00:02.790000	0.32					0.0478485	0.32										20.5	0.836447	0.0384475		20	21	0.28257	0.7	0.35
00:00:02.920000	0.33					0.050078	0.33										21.5	0.839592	0.0378159		21	22	0.283482	0.7	0.35
00:00:03.020000	0.32					0.051793	0.32										22.5	0.851319	0.0319609		22	23	0.286883	0.7	0.35
00:00:03.130000	0.32					0.0536795	0.32										23.5	0.828486	0.0385154		23	24	0.280261	0.7	0.35
00:00:03.230000	0.32					0.0553945	0.32										24.5	0.803144	0.0442528		24	25	0.272912	0.7	0.35
00:00:03.360000	0.33					0.057624	0.33										25.5	0.786916	0.0457332		25	26	0.268206	0.7	0.35
00:00:03.490000	0.33					0.0598535	0.33										26.5	0.78331	0.0471336		26	27	0.26716	0.7	0.35
00:00:03.590000	0.33					0.0615685	0.33										27.5	0.767276	0.0570343		27	28	0.26251	0.7	0.35
00:00:03.720000	0.32					0.063798	0.32										28.5	0.877125	0.0255119		28	29	0.294366	0.7	0.35
00:00:03.850000	0.32					0.0660275	0.32										29.5	0.863046	0.0269535		29	30	0.290283	0.7	0.35
00:00:03.980000	0.33					0.068257	0.33										30.5	0.829541	0.0374231		30	31	0.280567	0.7	0.35
00:00:04.080000	0.32					0.069972	0.32										31.5	0.829549	0.0422205		31	32	0.280569	0.7	0.35
00:00:04.190000	0.33					0.0718585	0.33										32.5	0.808873	0.0431218		32	33	0.274573	0.7	0.35
00:00:04.310000	0.32					0.0739165	0.32										33.5	0.803233	0.0467041		33	34	0.272938	0.7	0.35
00:00:04.440000	0.31					0.076146	0.31										34.5	0.762429	0.0514907		34	35	0.261104	0.7	0.35
00:00:04.540000	0.3					0.077861	0.3										35.5	0.752142	0.0570168		35	36	0.258121	0.7	0.35
00:00:04.670000	0.31					0.0800905	0.31										36.5	0.774922	0.0524296		36	37	0.264727	0.7	0.35
00:00:04.790000	0.32					0.0821485	0.32										37.5	0.740361	0.0584883		37	38	0.254705	0.7	0.35
00:00:04.920000	0.31					0.084378	0.31										38.5	0.783668	0.0525303		38	39	0.267264	0.7	0.35
00:00:05.030000	0.32					0.0862645	0.32										39.5	0.848963	0.0363675		39	40	0.286199	0.7	0.35
00:00:05.130000	0.32					0.0879795	0.32										40.5	0.791498	0.0485279		40	41	0.269534	0.7	0.35
00:00:05.260000	0.32					0.090209	0.32										41.5	0.816741	0.0486898		41	42	0.276855	0.7	0.35
00:00:05.390000	0.32					0.0924385	0.32										42.5	0.78012	0.053026		42	43	0.266235	0.7	0.35
00:00:05.520000	0.32					0.094668	0.32										43.5	0.750711	0.0606382		43	44	0.257706	0.7	0.35
00:00:05.620000	0.33					0.096383	0.33										44.5	0.77222	0.0559246		44	45	0.263944	0.7	0.35
00:00:05.720000	0.33					0.098098	0.33										45.5	0.78245	0.054629		45	46	0.266911	0.7	0.35
00:00:05.850000	0.32					0.100327	0.32										46.5	0.842334	0.0510026		46	47	0.284277	0.7	0.35
00:00:05.980000	0.31					0.102557	0.31										47.5	0.877534	0.0425228		47	48	0.294485	0.7	0.35
00:00:06.080000	0.31					0.104272	0.31										48.5	0.838894	0.0467414		48	49	0.283279	0.7	0.35
00:00:06.220000	0.32					0.106673	0.32										49.5	0.843669	0.0471909		49	50	0.284664	0.7	0.35
00:00:06.320000	0.31					0.108388	0.31										50.5	0.796391	0.0564076		50	51	0.270953	0.7	0.35
00:00:06.440000	0.29					0.110446	0.29										51.5	0.790108	0.0570305		51	52	0.269131	0.7	0.35
00:00:06.570000	0.29					0.112675	0.29										52.5	0.825348	0.0533433		52	53	0.279351	0.7	0.35
00:00:06.700000	0.32					0.114905	0.32										53.5	0.8405	0.0446935		53	54	0.283745	0.7	0.35
00:00:06.820000	0.32					0.116963	0.32										54.5	0.796841	0.0628054		54	55	0.271084	0.7	0.35
00:00:06.930000	0.32					0.118849	0.32										55.5	0.792198	0.0566305		55	56	0.269737	0.7	0.35
00:00:07.060000	0.32					0.121079	0.32										56.5	0.717241	0.0624548		56	57	0.248	0.7	0.35
00:00:07.160000	0.31					0.122794	0.31										57.5	0.738807	0.0595289		57	58	0.254254	0.7	0.35
00:00:07.290000	0.31					0.125023	0.31										58.5	0.736842	0.0584952		58	59	0.253684	0.7	0.35
00:00:07.390000	0.31					0.126738	0.31										59.5	0.72094	0.0603554		59	60	0.249073	0.7	0.35
00:00:07.520000	0.31					0.128968	0.31										60.5	0.761465	0.0594016		60	61	0.260825	0.7	0.35
00:00:07.620000	0.3					0.130683	0.3										61.5	0.699327	0.0607611		61	62	0.242805	0.7	0.35
00:00:07.750000	0.27					0.132912	0.27										62.5	0.705489	0.0637892		62	63	0.244592	0.7	0.35
00:00:07.860000	0.26					0.134799	0.26										63.5	0.679912	0.0634566		63	64	0.237174	0	0.35
00:00:07.990000	0.28					0.137029	0.28										64.5	0.644659	0.0689022		64	65	0.226951	0.7	0.35
00:00:08.120000	0.31					0.139258	0.31										65.5	0.694828	0.0630516		65	66	0.2415	0.7	0.35
00:00:08.230000	0.32					0.141145	0.32										66.5	0.624374	0.064594		66	67	0.221069	0.7	0.35
00:00:08.360000	0.32					0.143374	0.32										67.5	0.688602	0.0710684		67	68	0.239695	0.7	0.35
00:00:08.490000	0.32					0.145603	0.32										68.5	0.672865	0.0750916		68	69	0.235131	0.7	0.35
00:00:08.590000	0.32					0.147318	0.32										69.5	0.634736	0.0768945		69	70	0.224073	0.7	0.35
00:00:08.700000	0.32					0.149205	0.32										70.5	0.739394	0.0628154		70	71	0.254424	0.7	0.35
00:00:08.800000	0.32					0.15092	0.32										71.5	0.756336	0.0589424		71	72	0.259337	0.7	0.35
00:00:08.930000	0.31					0.153149	0.31										72.5	0.710693	0.0675688		72	73	0.246101	0.7	0.35
00:00:09.030000	0.32					0.154864	0.32										73.5	0.655866	0.0664688		73	74	0.230201	0.7	0.35
00:00:09.130000	0.32					0.156579	0.32										74.5	0.632323	0.0707259		74	75	0.223374	0.7	0.35
00:00:09.260000	0.32					0.158809	0.32										75.5	0.658865	0.0674812		75	76	0.231071	0.7	0.35
00:00:09.390000	0.33					0.161038	0.33										76.5	0.646135	0.0660057		76	77	0.227379	0.7	0.35
00:00:09.520000	0.33					0.163268	0.33										77.5	0.653841	0.0678807		77	78	0.229614	0.7	0.35
00:00:09.650000	0.33					0.165497	0.33										78.5	0.633229	0.07205		78	79	0.223636	0.7	0.35
00:00:09.780000	0.33					0.167727	0.33										79.5	0.592838	0.0735299		79	80	0.211923	0.7	0.35
00:00:09.910000	0.33					0.169956	0.33										80.5	0.644213	0.0728764		80	81	0.226822	0.7	0.35
00:00:10.010000	0.33					0.171671	0.33										81.5	0.682086	0.0704109		81	82	0.237805	0.7	0.35
00:00:10.150000	0.31					0.174072	0.31										82.5	0.62868	0.0701171		82	83	0.222317	0.7	0.35
00:00:10.270000	0.31					0.17613	0.31										83.5	0.622207	0.0658337		83	84	0.22044	0.7	0.35
00:00:10.370000	0.32					0.177845	0.32										84.5	0.639215	0.0639991		84	85	0.225372	0.7	0.35
00:00:10.510000	0.32					0.180247	0.32										85.5	0.601689	0.0646356		85	86	0.21449	0.7	0.35
00:00:10.610000	0.32					0.181961	0.32										86.5	0.587461	0.0638941		86	87	0.210364	0.7	0.35
00:00:10.750000	0.32					0.184362	0.32										87.5	0.529711	0.0631563		87	88	0.193616	0.7	0.35
00:00:10.850000	0.32					0.186077	0.32										88.5	0.497736	0.0615679		88	89	0.184343	0.7	0.35
00:00:10.950000	0.32					0.187792	0.32										89.5	0.52848	0.0592936		89	90	0.193259	0.7	0.35
00:00:11.090000	0.33					0.190193	0.33										90.5	0.524166	0.0571319		90	91	0.192008	0.7	0.35
00:00:11.220000	0.32					0.192423	0.32										91.5	0.585507	0.0641673		91	92	0.209797	0.7	0.35
00:00:11.350000	0.31					0.194652	0.31										92.5	0.598492	0.0622944		92	93	0.213563	0.7	0.35
00:00:11.480000	0.31					0.196882	0.31										93.5	0.540603	0.0576324		93	94	0.196775	0.7	0.35
00:00:11.580000	0.32					0.198597	0.32										94.5	0.565003	0.0604753		94	95	0.203851	0.7	0.35
00:00:11.710000	0.32					0.200826	0.32										95.5	0.713245	0.0607802		95	96	0.246841	0.7	0.35
00:00:11.850000	0.32					0.203227	0.32										96.5	0.708143	0.0616798		96	97	0.245361	0.7	0.35
00:00:11.950000	0.32					0.204942	0.32										97.5	0.649958	0.0606025		97	98	0.228488	0.7	0.35
00:00:12.050000	0.32					0.206657	0.32										98.5	0.520857	0.0582619		98	99	0.191048	0.7	0.35
00:00:12.150000	0.32					0.208372	0.32										99.5	0.47152	0.0558949		99	100	0.176741	0.7	0.35
00:00:12.280000	0.33					0.210602	0.33										100.5	0.614101	0.0615913		100	101	0.218089	0.7	0.35
00:00:12.380000	0.33					0.212317	0.33										101.5	0.558873	0.059702		101	102	0.202073	0.7	0.35
00:00:12.510000	0.32					0.214546	0.32										102.5	0.466531	0.0528551		102	103	0.175294	0.7	0.35
00:00:12.610000	0.3					0.216262	0.3										103.5	0.438373	0.0474976		103	104	0.167128	0.7	0.35
00:00:12.740000	0.29					0.218491	0.29										104.5	0.469645	0.0547449		104	105	0.176197	0.7	0.35
00:00:12.870000	0.3					0.22072	0.3										105.5	0.452517	0.0490217		105	106	0.17123	0.7	0.35
00:00:12.970000	0.32					0.222435	0.32										106.5	0.415184	0.0465783		106	107	0.160403	0.7	0.35
00:00:13.070000	0.33					0.224151	0.33										107.5	0.418288	0.0464311		107	108	0.161303	0.7	0.35
00:00:13.200000	0.32					0.22638	0.32										108.5	0.418156	0.0479352		108	109	0.161265	0.7	0.35
00:00:13.300000	0.31					0.228095	0.31										109.5	0.375688	0.0383056		109	110	0.148949	0.7	0.35
00:00:13.410000	0.29					0.229981	0.29										110.5	0.283842	0.0344314		110	111	0.122314	0.7	0
00:00:13.540000	0.27					0.232211	0.27										111.5	0.283683	0.0587139		111	112	0.122268	0.7	0.35
00:00:13.640000	0.24					0.233926	0.24										112.5	0.165331	0.0705262		112	113	0.0879461	0.7	0.35
00:00:13.750000	0.24					0.235812	0.24										113.5	0.233015	0.044922		113	114	0.107574	0.7	0.35
00:00:13.850000	0.27					0.237527	0.27										114.312	-0.0183084	0.045806		114	114.625	0.0346906	0.7	0.35
00:00:13.980000	0.3					0.239757	0.3
00:00:14.080000	0.32					0.241472	0.32
00:00:14.210000	0.33					0.243701	0.33
00:00:14.310000	0.32					0.245416	0.32
00:00:14.440000	0.33					0.247646	0.33
00:00:14.550000	0.32					0.249533	0.32
00:00:14.680000	0.32					0.251762	0.32
00:00:14.810000	0.33					0.253991	0.33
00:00:14.940000	0.33					0.256221	0.33
00:00:15.040000	0.33					0.257936	0.33
00:00:15.140000	0.33					0.259651	0.33
00:00:15.250000	0.32					0.261537	0.32
00:00:15.370000	0.32					0.263595	0.32
00:00:15.500000	0.32					0.265825	0.32
00:00:15.610000	0.32					0.267711	0.32
00:00:15.710000	0.33					0.269427	0.33
00:00:15.810000	0.33					0.271141	0.33
00:00:15.940000	0.32					0.273371	0.32
00:00:16.070000	0.32					0.2756	0.32
00:00:16.190000	0.33					0.277659	0.33
00:00:16.320000	0.32					0.279888	0.32
00:00:16.430000	0.32					0.281775	0.32
00:00:16.560000	0.32					0.284004	0.32
00:00:16.680000	0.3					0.286062	0.3
00:00:16.790000	0.29					0.287948	0.29
00:00:16.920000	0.25					0.290178	0.25
00:00:17.020000	0.25					0.291893	0.25
00:00:17.150000	0.26					0.294122	0.26
00:00:17.260000	0.26					0.296009	0.26
00:00:17.360000	0.26					0.297724	0.26
00:00:17.480000	0.28					0.299782	0.28
00:00:17.610000	0.32					0.302011	0.32
00:00:17.730000	0.32					0.304069	0.32
00:00:17.840000	0.33					0.305956	0.33
00:00:17.970000	0.32					0.308186	0.32
00:00:18.100000	0.33					0.310415	0.33
00:00:18.210000	0.32					0.312301	0.32
00:00:18.340000	0.33					0.314531	0.33
00:00:18.460000	0.33					0.316589	0.33
00:00:18.590000	0.33					0.318819	0.33
00:00:18.690000	0.32					0.320533	0.32
00:00:18.820000	0.3					0.322763	0.3
00:00:18.950000	0.27					0.324992	0.27
00:00:19.050000	0.24					0.326707	0.24
00:00:19.160000	0.21					0.328594	0.21
00:00:19.290000	0.19					0.330824	0.19
00:00:19.390000	0.18					0.332538	0.18
00:00:19.510000	0.18					0.334597	0.18
00:00:19.620000	0.19					0.336483	0.19
00:00:19.750000	0.18					0.338712	0.18
00:00:19.850000	0.17					0.340427	0.17
00:00:19.990000	0.19					0.342828	0.19
00:00:20.120000	0.26					0.345058	0.26
00:00:20.250000	0.33					0.347287	0.33
00:00:20.350000	0.34					0.349002	0.34
00:00:20.480000	0.33					0.351232	0.33
00:00:20.610000	0.33					0.353461	0.33
00:00:20.710000	0.32					0.355176	0.32
00:00:20.820000	0.31					0.357063	0.31
00:00:20.940000	0.32					0.359121	0.32
00:00:21.050000	0.32					0.361007	0.32
00:00:21.150000	0.33					0.362722	0.33
00:00:21.250000	0.34					0.364437	0.34
00:00:21.380000	0.33					0.366667	0.33
00:00:21.480000	0.32					0.368382	0.32
00:00:21.580000	0.29					0.370097	0.29
00:00:21.690000	0.28					0.371984	0.28
00:00:21.820000	0.24					0.374213	0.24
00:00:21.920000	0.23					0.375928	0.23
00:00:22.050000	0.28					0.378158	0.28
00:00:22.180000	0.32					0.380387	0.32
00:00:22.280000	0.33					0.382102	0.33
00:00:22.410000	0.32					0.384331	0.32
00:00:22.550000	0.33					0.386732	0.33
00:00:22.670000	0.33					0.38879	0.33
00:00:22.800000	0.32					0.39102	0.32
00:00:22.930000	0.33					0.393249	0.33
00:00:23.030000	0.33					0.394964	0.33
00:00:23.160000	0.32					0.397194	0.32
00:00:23.270000	0.33					0.39908	0.33
00:00:23.370000	0.33					0.400796	0.33
00:00:23.490000	0.33					0.402853	0.33
00:00:23.590000	0.33					0.404568	0.33
00:00:23.730000	0.33					0.406969	0.33
00:00:23.850000	0.33					0.409027	0.33
00:00:23.980000	0.33					0.411257	0.33
00:00:24.100000	0.33					0.413315	0.33
00:00:24.210000	0.33					0.415201	0.33
00:00:24.310000	0.33					0.416916	0.33
00:00:24.410000	0.33					0.418631	0.33
00:00:24.510000	0.32					0.420347	0.32
00:00:24.620000	0.33					0.422233	0.33
00:00:24.750000	0.33					0.424462	0.33
00:00:24.850000	0.32					0.426177	0.32
00:00:24.950000	0.32					0.427892	0.32
00:00:25.080000	0.32					0.430122	0.32
00:00:25.190000	0.32					0.432009	0.32
00:00:25.320000	0.32					0.434238	0.32
00:00:25.440000	0.32					0.436296	0.32
00:00:25.570000	0.33					0.438525	0.33
00:00:25.670000	0.32					0.44024	0.32
00:00:25.800000	0.32					0.44247	0.32
00:00:25.920000	0.32					0.444528	0.32
00:00:26.030000	0.33					0.446414	0.33
00:00:26.160000	0.32					0.448644	0.32
00:00:26.270000	0.32					0.450531	0.32
00:00:26.370000	0.32					0.452245	0.32
00:00:26.500000	0.32					0.454475	0.32
00:00:26.630000	0.32					0.456704	0.32
00:00:26.730000	0.32					0.45842	0.32
00:00:26.840000	0.33					0.460306	0.33
00:00:26.940000	0.32					0.462021	0.32
00:00:27.040000	0.32					0.463736	0.32
00:00:27.160000	0.32					0.465794	0.32
00:00:27.290000	0.32					0.468023	0.32
00:00:27.430000	0.33					0.470424	0.33
00:00:27.530000	0.32					0.472139	0.32
00:00:27.660000	0.32					0.474369	0.32
00:00:27.800000	0.32					0.47677	0.32
00:00:27.920000	0.33					0.478828	0.33
00:00:28.050000	0.32					0.481058	0.32
00:00:28.150000	0.32					0.482772	0.32
00:00:28.280000	0.32					0.485002	0.32
00:00:28.420000	0.32					0.487403	0.32
00:00:28.550000	0.33					0.489632	0.33
00:00:28.680000	0.33					0.491862	0.33
00:00:28.810000	0.33					0.494091	0.33
00:00:28.940000	0.33					0.496321	0.33
00:00:29.040000	0.32					0.498036	0.32
00:00:29.150000	0.32					0.499922	0.32
00:00:29.280000	0.33					0.502152	0.33
00:00:29.380000	0.33					0.503867	0.33
00:00:29.490000	0.32					0.505753	0.32
00:00:29.620000	0.32					0.507983	0.32
00:00:29.740000	0.34					0.510041	0.34
00:00:29.840000	0.34					0.511756	0.34
00:00:29.970000	0.33					0.513985	0.33
00:00:30.100000	0.32					0.516215	0.32
00:00:30.210000	0.33					0.518101	0.33
00:00:30.330000	0.33					0.520159	0.33
00:00:30.470000	0.33					0.52256	0.33
00:00:30.590000	0.33					0.524618	0.33
00:00:30.690000	0.32					0.526334	0.32
00:00:30.790000	0.32					0.528048	0.32
00:00:30.900000	0.33					0.529935	0.33
00:00:31	0.33					0.53165	0.33
00:00:31.130000	0.33					0.533879	0.33
00:00:31.260000	0.33					0.536109	0.33
00:00:31.390000	0.33					0.538338	0.33
00:00:31.520000	0.32					0.540568	0.32
00:00:31.620000	0.32					0.542283	0.32
00:00:31.760000	0.33					0.544684	0.33
00:00:31.880000	0.33					0.546742	0.33
00:00:31.990000	0.33					0.548628	0.33
00:00:32.090000	0.32					0.550343	0.32
00:00:32.190000	0.31					0.552058	0.31
00:00:32.290000	0.29					0.553773	0.29
00:00:32.420000	0.27					0.556003	0.27
00:00:32.520000	0.27					0.557718	0.27
00:00:32.650000	0.31					0.559947	0.31
00:00:32.750000	0.33					0.561662	0.33
00:00:32.880000	0.33					0.563892	0.33
00:00:33.010000	0.33					0.566121	0.33
00:00:33.140000	0.34					0.568351	0.34
00:00:33.260000	0.33					0.570409	0.33
00:00:33.390000	0.33					0.572638	0.33
00:00:33.490000	0.32					0.574353	0.32
00:00:33.590000	0.32					0.576068	0.32
00:00:33.720000	0.33					0.578298	0.33
00:00:33.840000	0.33					0.580356	0.33
00:00:33.970000	0.32					0.582585	0.32
00:00:34.110000	0.33					0.584987	0.33
00:00:34.240000	0.32					0.587216	0.32
00:00:34.350000	0.31					0.589102	0.31
00:00:34.450000	0.29					0.590817	0.29
00:00:34.560000	0.26					0.592704	0.26
00:00:34.680000	0.26					0.594762	0.26
00:00:34.790000	0.3					0.596648	0.3
00:00:34.890000	0.32					0.598363	0.32
00:00:35.020000	0.32					0.600593	0.32
00:00:35.120000	0.33					0.602308	0.33
00:00:35.230000	0.33					0.604194	0.33
00:00:35.330000	0.33					0.605909	0.33
00:00:35.430000	0.33					0.607625	0.33
00:00:35.550000	0.33					0.609682	0.33
00:00:35.650000	0.33					0.611397	0.33
00:00:35.790000	0.32					0.613799	0.32
00:00:35.890000	0.33					0.615513	0.33
00:00:36.020000	0.33					0.617743	0.33
00:00:36.150000	0.33					0.619972	0.33
00:00:36.280000	0.33					0.622202	0.33
00:00:36.380000	0.33					0.623917	0.33
00:00:36.510000	0.33					0.626146	0.33
00:00:36.640000	0.33					0.628376	0.33
00:00:36.740000	0.33					0.630091	0.33
00:00:36.840000	0.33					0.631806	0.33
00:00:36.980000	0.32					0.634207	0.32
00:00:37.080000	0.31					0.635922	0.31
00:00:37.180000	0.31					0.637637	0.31
00:00:37.290000	0.32					0.639523	0.32
00:00:37.390000	0.32					0.641239	0.32
00:00:37.520000	0.33					0.643468	0.33
00:00:37.620000	0.33					0.645183	0.33
00:00:37.750000	0.31					0.647412	0.31
00:00:37.860000	0.3					0.649299	0.3
00:00:37.960000	0.27					0.651014	0.27
00:00:38.070000	0.25					0.6529	0.25
00:00:38.170000	0.23					0.654615	0.23
00:00:38.300000	0.23					0.656845	0.23
00:00:38.430000	0.28					0.659074	0.28
00:00:38.560000	0.3					0.661304	0.3
00:00:38.660000	0.31					0.663019	0.31
00:00:38.790000	0.33					0.665248	0.33
00:00:38.890000	0.33					0.666963	0.33
00:00:38.990000	0.33					0.668678	0.33
00:00:39.110000	0.32					0.670736	0.32
00:00:39.210000	0.3					0.672451	0.3
00:00:39.340000	0.28					0.674681	0.28
00:00:39.480000	0.28					0.677082	0.28
00:00:39.600000	0.32					0.67914	0.32
00:00:39.730000	0.32					0.681369	0.32
00:00:39.860000	0.33					0.683599	0.33
00:00:39.990000	0.33					0.685828	0.33
00:00:40.120000	0.32					0.688058	0.32
00:00:40.220000	0.32					0.689773	0.32
00:00:40.350000	0.32					0.692002	0.32
00:00:40.450000	0.33					0.693717	0.33
00:00:40.550000	0.33					0.695432	0.33
00:00:40.690000	0.33					0.697833	0.33
00:00:40.810000	0.32					0.699891	0.32
00:00:40.920000	0.29					0.701778	0.29
00:00:41.020000	0.26					0.703493	0.26
00:00:41.120000	0.25					0.705208	0.25
00:00:41.230000	0.26					0.707094	0.26
00:00:41.360000	0.29					0.709324	0.29
00:00:41.460000	0.32					0.711039	0.32
00:00:41.590000	0.32					0.713268	0.32
00:00:41.700000	0.33					0.715155	0.33
00:00:41.820000	0.33					0.717213	0.33
00:00:41.920000	0.33					0.718928	0.33
00:00:42.050000	0.33					0.721157	0.33
00:00:42.180000	0.32					0.723387	0.32
00:00:42.280000	0.32					0.725102	0.32
00:00:42.410000	0.33					0.727331	0.33
00:00:42.510000	0.32					0.729047	0.32
00:00:42.640000	0.32					0.731276	0.32
00:00:42.740000	0.32					0.732991	0.32
00:00:42.870000	0.33					0.73522	0.33
00:00:42.970000	0.33					0.736935	0.33
00:00:43.100000	0.32					0.739165	0.32
00:00:43.230000	0.33					0.741394	0.33
00:00:43.340000	0.33					0.743281	0.33
00:00:43.440000	0.33					0.744996	0.33
00:00:43.570000	0.33					0.747225	0.33
00:00:43.680000	0.32					0.749112	0.32
00:00:43.800000	0.28					0.75117	0.28
00:00:43.940000	0.25					0.753571	0.25
00:00:44.040000	0.22					0.755286	0.22
00:00:44.170000	0.19					0.757516	0.19
00:00:44.270000	0.17					0.75923	0.17
00:00:44.370000	0.16					0.760945	0.16
00:00:44.500000	0.14					0.763175	0.14
00:00:44.600000	0.15					0.76489	0.15
00:00:44.700000	0.16					0.766605	0.16
00:00:44.810000	0.21					0.768491	0.21
00:00:44.910000	0.27					0.770206	0.27
00:00:45.050000	0.32					0.772607	0.32
00:00:45.150000	0.34					0.774322	0.34
00:00:45.290000	0.34					0.776724	0.34
00:00:45.410000	0.33					0.778781	0.33
00:00:45.540000	0.33					0.781011	0.33
00:00:45.670000	0.33					0.783241	0.33
00:00:45.800000	0.34					0.78547	0.34
00:00:45.920000	0.33					0.787528	0.33
00:00:46.030000	0.31					0.789414	0.31
00:00:46.130000	0.29					0.791129	0.29
00:00:46.260000	0.28					0.793359	0.28
00:00:46.360000	0.3					0.795074	0.3
00:00:46.490000	0.33					0.797303	0.33
00:00:46.620000	0.32					0.799533	0.32
00:00:46.740000	0.33					0.801591	0.33
00:00:46.870000	0.33					0.80382	0.33
00:00:46.980000	0.33					0.805707	0.33
00:00:47.080000	0.33					0.807422	0.33
00:00:47.180000	0.33					0.809137	0.33
00:00:47.280000	0.32					0.810852	0.32
00:00:47.390000	0.31					0.812739	0.31
00:00:47.520000	0.3					0.814968	0.3
00:00:47.620000	0.32					0.816683	0.32
00:00:47.760000	0.32					0.819084	0.32
00:00:47.880000	0.33					0.821142	0.33
00:00:48.010000	0.33					0.823371	0.33
00:00:48.110000	0.32					0.825086	0.32
00:00:48.220000	0.32					0.826973	0.32
00:00:48.320000	0.33					0.828688	0.33
00:00:48.440000	0.33					0.830746	0.33
00:00:48.580000	0.33					0.833147	0.33
00:00:48.680000	0.33					0.834862	0.33
00:00:48.800000	0.32					0.83692	0.32
00:00:48.920000	0.32					0.838978	0.32
00:00:49.060000	0.33					0.841379	0.33
00:00:49.190000	0.33					0.843608	0.33
00:00:49.330000	0.32					0.846009	0.32
00:00:49.430000	0.32					0.847724	0.32
00:00:49.560000	0.32					0.849954	0.32
00:00:49.660000	0.32					0.851669	0.32
00:00:49.790000	0.32					0.853898	0.32
00:00:49.920000	0.33					0.856128	0.33
00:00:50.050000	0.33					0.858357	0.33
00:00:50.180000	0.33					0.860587	0.33
00:00:50.280000	0.32					0.862302	0.32
00:00:50.400000	0.32					0.86436	0.32
00:00:50.530000	0.32					0.86659	0.32
00:00:50.630000	0.32					0.868304	0.32
00:00:50.760000	0.32					0.870534	0.32
00:00:50.890000	0.31					0.872763	0.31
00:00:51.020000	0.32					0.874993	0.32
00:00:51.150000	0.32					0.877222	0.32
00:00:51.280000	0.33					0.879452	0.33
00:00:51.380000	0.33					0.881167	0.33
00:00:51.510000	0.33					0.883396	0.33
00:00:51.610000	0.34					0.885111	0.34
00:00:51.720000	0.33					0.886998	0.33
00:00:51.850000	0.32					0.889227	0.32
00:00:51.950000	0.33					0.890943	0.33
00:00:52.050000	0.33					0.892657	0.33
00:00:52.160000	0.33					0.894544	0.33
00:00:52.290000	0.32					0.896774	0.32
00:00:52.410000	0.3					0.898832	0.3
00:00:52.540000	0.28					0.901061	0.28
00:00:52.670000	0.29					0.90329	0.29
00:00:52.790000	0.3					0.905349	0.3
00:00:52.920000	0.31					0.907578	0.31
00:00:53.060000	0.32					0.909979	0.32
00:00:53.190000	0.32					0.912208	0.32
00:00:53.320000	0.29					0.914438	0.29
00:00:53.440000	0.27					0.916496	0.27
00:00:53.550000	0.25					0.918382	0.25
00:00:53.650000	0.26					0.920097	0.26
00:00:53.780000	0.28					0.922327	0.28
00:00:53.880000	0.28					0.924042	0.28
00:00:54.010000	0.3					0.926271	0.3
00:00:54.110000	0.31					0.927986	0.31
00:00:54.210000	0.32					0.929701	0.32
00:00:54.310000	0.31					0.931416	0.31
00:00:54.450000	0.31					0.933817	0.31
00:00:54.580000	0.29					0.936047	0.29
00:00:54.710000	0.25					0.938276	0.25
00:00:54.840000	0.25					0.940506	0.25
00:00:54.960000	0.27					0.942564	0.27
00:00:55.060000	0.3					0.944279	0.3
00:00:55.190000	0.31					0.946508	0.31
00:00:55.290000	0.32					0.948223	0.32
00:00:55.400000	0.32					0.95011	0.32
00:00:55.530000	0.33					0.952339	0.33
00:00:55.630000	0.32					0.954054	0.32
00:00:55.770000	0.32					0.956456	0.32
00:00:55.880000	0.33					0.958342	0.33
00:00:55.980000	0.33					0.960057	0.33
00:00:56.080000	0.32					0.961772	0.32
00:00:56.180000	0.31					0.963487	0.31
00:00:56.300000	0.31					0.965545	0.31
00:00:56.440000	0.32					0.967946	0.32
00:00:56.560000	0.32					0.970004	0.32
00:00:56.690000	0.33					0.972233	0.33
00:00:56.820000	0.31					0.974463	0.31
00:00:56.940000	0.3					0.976521	0.3
00:00:57.070000	0.29					0.97875	0.29
00:00:57.170000	0.26					0.980465	0.26
00:00:57.270000	0.23					0.98218	0.23
00:00:57.400000	0.22					0.98441	0.22
00:00:57.500000	0.24					0.986125	0.24
00:00:57.600000	0.26					0.98784	0.26
00:00:57.730000	0.28					0.990069	0.28
00:00:57.870000	0.27					0.99247	0.27
00:00:57.990000	0.26					0.994528	0.26
00:00:58.110000	0.24					0.996586	0.24
00:00:58.240000	0.23					0.998816	0.23
00:00:58.380000	0.26					1.00122	0.26
00:00:58.480000	0.28					1.00293	0.28
00:00:58.610000	0.31					1.00516	0.31
00:00:58.720000	0.32					1.00705	0.32
00:00:58.820000	0.32					1.00876	0.32
00:00:58.920000	0.32					1.01048	0.32
00:00:59.050000	0.32					1.01271	0.32
00:00:59.180000	0.33					1.01494	0.33
00:00:59.310000	0.32					1.01717	0.32
00:00:59.440000	0.32					1.0194	0.32
00:00:59.540000	0.32					1.02111	0.32
00:00:59.670000	0.32					1.02334	0.32
00:00:59.800000	0.33					1.02557	0.33
00:00:59.900000	0.33					1.02728	0.33
00:01:00	0.33					1.029	0.33
00:01:00.100000	0.33					1.03072	0.33
00:01:00.230000	0.33					1.03294	0.33
00:01:00.360000	0.32					1.03517	0.32
00:01:00.490000	0.32					1.0374	0.32
00:01:00.600000	0.32					1.03929	0.32
00:01:00.700000	0.33					1.041	0.33
00:01:00.800000	0.33					1.04272	0.33
00:01:00.930000	0.33					1.04495	0.33
00:01:01.030000	0.33					1.04666	0.33
00:01:01.130000	0.33					1.04838	0.33
00:01:01.240000	0.33					1.05027	0.33
00:01:01.370000	0.33					1.0525	0.33
00:01:01.500000	0.33					1.05472	0.33
00:01:01.630000	0.32					1.05695	0.32
00:01:01.730000	0.31					1.05867	0.31
00:01:01.860000	0.31					1.0609	0.31
00:01:01.960000	0.31					1.06261	0.31
00:01:02.070000	0.31					1.0645	0.31
00:01:02.200000	0.31					1.06673	0.31
00:01:02.340000	0.32					1.06913	0.32
00:01:02.460000	0.32					1.07119	0.32
00:01:02.590000	0.33					1.07342	0.33
00:01:02.730000	0.32					1.07582	0.32
00:01:02.850000	0.32					1.07788	0.32
00:01:02.960000	0.32					1.07976	0.32
00:01:03.080000	0.32					1.08182	0.32
00:01:03.180000	0.33					1.08354	0.33
00:01:03.280000	0.33					1.08525	0.33
00:01:03.410000	0.32					1.08748	0.32
00:01:03.530000	0.31					1.08954	0.31
00:01:03.670000	0.31					1.09194	0.31
00:01:03.800000	0.3					1.09417	0.3
00:01:03.930000	0.29					1.0964	0.29
00:01:04.060000	0.26					1.09863	0.26
00:01:04.160000	0.26					1.10034	0.26
00:01:04.290000	0.3					1.10257	0.3
00:01:04.420000	0.32					1.1048	0.32
00:01:04.520000	0.32					1.10652	0.32
00:01:04.630000	0.33					1.1084	0.33
00:01:04.760000	0.33					1.11063	0.33
00:01:04.860000	0.33					1.11235	0.33
00:01:04.970000	0.32					1.11424	0.32
00:01:05.090000	0.32					1.11629	0.32
00:01:05.220000	0.32					1.11852	0.32
00:01:05.350000	0.32					1.12075	0.32
00:01:05.460000	0.32					1.12264	0.32
00:01:05.560000	0.32					1.12435	0.32
00:01:05.690000	0.32					1.12658	0.32
00:01:05.820000	0.33					1.12881	0.33
00:01:05.950000	0.33					1.13104	0.33
00:01:06.070000	0.32					1.1331	0.32
00:01:06.180000	0.32					1.13499	0.32
00:01:06.300000	0.32					1.13704	0.32
00:01:06.440000	0.32					1.13945	0.32
00:01:06.570000	0.32					1.14168	0.32
00:01:06.700000	0.33					1.1439	0.33
00:01:06.820000	0.32					1.14596	0.32
00:01:06.950000	0.3					1.14819	0.3
00:01:07.090000	0.26					1.15059	0.26
00:01:07.190000	0.25					1.15231	0.25
00:01:07.320000	0.24					1.15454	0.24
00:01:07.450000	0.29					1.15677	0.29
00:01:07.580000	0.33					1.159	0.33
00:01:07.680000	0.33					1.16071	0.33
00:01:07.810000	0.33					1.16294	0.33
00:01:07.950000	0.33					1.16534	0.33
00:01:08.070000	0.33					1.1674	0.33
00:01:08.210000	0.32					1.1698	0.32
00:01:08.340000	0.33					1.17203	0.33
00:01:08.460000	0.33					1.17409	0.33
00:01:08.560000	0.33					1.1758	0.33
00:01:08.660000	0.33					1.17752	0.33
00:01:08.790000	0.32					1.17975	0.32
00:01:08.900000	0.32					1.18163	0.32
00:01:09	0.31					1.18335	0.31
00:01:09.100000	0.31					1.18506	0.31
00:01:09.230000	0.32					1.18729	0.32
00:01:09.330000	0.33					1.18901	0.33
00:01:09.470000	0.32					1.19141	0.32
00:01:09.570000	0.33					1.19313	0.33
00:01:09.680000	0.33					1.19501	0.33
00:01:09.800000	0.33					1.19707	0.33
00:01:09.900000	0.33					1.19878	0.33
00:01:10.030000	0.31					1.20101	0.31
00:01:10.160000	0.27					1.20324	0.27
00:01:10.270000	0.24					1.20513	0.24
00:01:10.370000	0.23					1.20685	0.23
00:01:10.500000	0.26					1.20907	0.26
00:01:10.600000	0.28					1.21079	0.28
00:01:10.730000	0.32					1.21302	0.32
00:01:10.860000	0.33					1.21525	0.33
00:01:10.980000	0.33					1.21731	0.33
00:01:11.090000	0.33					1.21919	0.33
00:01:11.200000	0.32					1.22108	0.32
00:01:11.330000	0.33					1.22331	0.33
00:01:11.460000	0.32					1.22554	0.32
00:01:11.560000	0.32					1.22725	0.32
00:01:11.660000	0.33					1.22897	0.33
00:01:11.800000	0.34					1.23137	0.34
00:01:11.930000	0.33					1.2336	0.33
00:01:12.050000	0.33					1.23566	0.33
00:01:12.180000	0.32					1.23789	0.32
00:01:12.300000	0.3					1.23995	0.3
00:01:12.440000	0.31					1.24235	0.31
00:01:12.570000	0.32					1.24458	0.32
00:01:12.670000	0.32					1.24629	0.32
00:01:12.770000	0.32					1.24801	0.32
00:01:12.870000	0.31					1.24972	0.31
00:01:12.980000	0.3					1.25161	0.3
00:01:13.080000	0.31					1.25332	0.31
00:01:13.180000	0.3					1.25504	0.3
00:01:13.300000	0.27					1.25709	0.27
00:01:13.400000	0.25					1.25881	0.25
00:01:13.520000	0.22					1.26087	0.22
00:01:13.650000	0.2					1.2631	0.2
00:01:13.790000	0.16					1.2655	0.16
00:01:13.910000	0.15					1.26756	0.15
00:01:14.010000	0.16					1.26927	0.16
00:01:14.140000	0.18					1.2715	0.18
00:01:14.270000	0.22					1.27373	0.22
00:01:14.400000	0.28					1.27596	0.28
00:01:14.520000	0.32					1.27802	0.32
00:01:14.620000	0.33					1.27973	0.33
00:01:14.760000	0.33					1.28213	0.33
00:01:14.860000	0.32					1.28385	0.32
00:01:14.990000	0.33					1.28608	0.33
00:01:15.120000	0.33					1.28831	0.33
00:01:15.230000	0.32					1.29019	0.32
00:01:15.360000	0.32					1.29242	0.32
00:01:15.470000	0.33					1.29431	0.33
00:01:15.570000	0.33					1.29603	0.33
00:01:15.700000	0.32					1.29825	0.32
00:01:15.830000	0.32					1.30048	0.32
00:01:15.930000	0.32					1.3022	0.32
00:01:16.040000	0.33					1.30409	0.33
00:01:16.170000	0.32					1.30632	0.32
00:01:16.270000	0.32					1.30803	0.32
00:01:16.380000	0.33					1.30992	0.33
00:01:16.510000	0.33					1.31215	0.33
00:01:16.610000	0.33					1.31386	0.33
00:01:16.730000	0.33					1.31592	0.33
00:01:16.860000	0.33					1.31815	0.33
00:01:16.970000	0.32					1.32004	0.32
00:01:17.100000	0.32					1.32227	0.32
00:01:17.230000	0.32					1.32449	0.32
00:01:17.350000	0.32					1.32655	0.32
00:01:17.460000	0.32					1.32844	0.32
00:01:17.590000	0.33					1.33067	0.33
00:01:17.690000	0.33					1.33238	0.33
00:01:17.810000	0.32					1.33444	0.32
00:01:17.920000	0.32					1.33633	0.32
00:01:18.050000	0.32					1.33856	0.32
00:01:18.180000	0.32					1.34079	0.32
00:01:18.310000	0.33					1.34302	0.33
00:01:18.440000	0.33					1.34525	0.33
00:01:18.570000	0.33					1.34748	0.33
00:01:18.700000	0.33					1.3497	0.33
00:01:18.800000	0.32					1.35142	0.32
00:01:18.930000	0.31					1.35365	0.31
00:01:19.060000	0.29					1.35588	0.29
00:01:19.160000	0.26					1.35759	0.26
00:01:19.260000	0.25					1.35931	0.25
00:01:19.380000	0.27					1.36137	0.27
00:01:19.510000	0.31					1.3636	0.31
00:01:19.620000	0.32					1.36548	0.32
00:01:19.720000	0.32					1.3672	0.32
00:01:19.850000	0.32					1.36943	0.32
00:01:19.990000	0.32					1.37183	0.32
00:01:20.090000	0.33					1.37354	0.33
00:01:20.190000	0.33					1.37526	0.33
00:01:20.300000	0.33					1.37715	0.33
00:01:20.400000	0.33					1.37886	0.33
00:01:20.530000	0.33					1.38109	0.33
00:01:20.660000	0.33					1.38332	0.33
00:01:20.760000	0.33					1.38503	0.33
00:01:20.860000	0.33					1.38675	0.33
00:01:20.970000	0.33					1.38864	0.33
00:01:21.100000	0.32					1.39086	0.32
00:01:21.200000	0.33					1.39258	0.33
00:01:21.330000	0.34					1.39481	0.34
00:01:21.460000	0.33					1.39704	0.33
00:01:21.590000	0.33					1.39927	0.33
00:01:21.690000	0.32					1.40098	0.32
00:01:21.790000	0.33					1.4027	0.33
00:01:21.890000	0.33					1.40441	0.33
00:01:22	0.32					1.4063	0.32
00:01:22.130000	0.32					1.40853	0.32
00:01:22.260000	0.29					1.41076	0.29
00:01:22.360000	0.27					1.41247	0.27
00:01:22.470000	0.26					1.41436	0.26
00:01:22.600000	0.28					1.41659	0.28
00:01:22.720000	0.32					1.41865	0.32
00:01:22.830000	0.32					1.42053	0.32
00:01:22.960000	0.32					1.42276	0.32
00:01:23.090000	0.33					1.42499	0.33
00:01:23.230000	0.33					1.42739	0.33
00:01:23.360000	0.33					1.42962	0.33
00:01:23.460000	0.32					1.43134	0.32
00:01:23.560000	0.32					1.43305	0.32
00:01:23.660000	0.32					1.43477	0.32
00:01:23.790000	0.31					1.437	0.31
00:01:23.920000	0.3					1.43923	0.3
00:01:24.030000	0.28					1.44111	0.28
00:01:24.130000	0.26					1.44283	0.26
00:01:24.260000	0.25					1.44506	0.25
00:01:24.380000	0.25					1.44712	0.25
00:01:24.510000	0.29					1.44935	0.29
00:01:24.610000	0.31					1.45106	0.31
00:01:24.740000	0.33					1.45329	0.33
00:01:24.870000	0.33					1.45552	0.33
00:01:25	0.3					1.45775	0.3
00:01:25.130000	0.28					1.45998	0.28
00:01:25.250000	0.26					1.46204	0.26
00:01:25.350000	0.28					1.46375	0.28
00:01:25.490000	0.3					1.46615	0.3
00:01:25.610000	0.33					1.46821	0.33
00:01:25.720000	0.32					1.4701	0.32
00:01:25.820000	0.32					1.47181	0.32
00:01:25.950000	0.32					1.47404	0.32
00:01:26.050000	0.32					1.47576	0.32
00:01:26.180000	0.33					1.47799	0.33
00:01:26.310000	0.33					1.48022	0.33
00:01:26.410000	0.31					1.48193	0.31
00:01:26.540000	0.28					1.48416	0.28
00:01:26.680000	0.24					1.48656	0.24
00:01:26.810000	0.21					1.48879	0.21
00:01:26.920000	0.18					1.49068	0.18
00:01:27.020000	0.17					1.49239	0.17
00:01:27.130000	0.16					1.49428	0.16
00:01:27.260000	0.16					1.49651	0.16
00:01:27.380000	0.19					1.49857	0.19
00:01:27.510000	0.24					1.5008	0.24
00:01:27.610000	0.29					1.50251	0.29
00:01:27.740000	0.32					1.50474	0.32
00:01:27.870000	0.33					1.50697	0.33
00:01:28	0.31					1.5092	0.31
00:01:28.130000	0.31					1.51143	0.31
00:01:28.260000	0.32					1.51366	0.32
00:01:28.360000	0.32					1.51537	0.32
00:01:28.490000	0.32					1.5176	0.32
00:01:28.620000	0.31					1.51983	0.31
00:01:28.720000	0.32					1.52155	0.32
00:01:28.860000	0.33					1.52395	0.33
00:01:28.960000	0.33					1.52566	0.33
00:01:29.090000	0.33					1.52789	0.33
00:01:29.190000	0.32					1.52961	0.32
00:01:29.330000	0.31					1.53201	0.31
00:01:29.450000	0.28					1.53407	0.28
00:01:29.580000	0.27					1.5363	0.27
00:01:29.680000	0.29					1.53801	0.29
00:01:29.810000	0.32					1.54024	0.32
00:01:29.910000	0.33					1.54196	0.33
00:01:30.040000	0.32					1.54419	0.32
00:01:30.160000	0.32					1.54624	0.32
00:01:30.290000	0.33					1.54847	0.33
00:01:30.420000	0.33					1.5507	0.33
00:01:30.520000	0.33					1.55242	0.33
00:01:30.620000	0.33					1.55413	0.33
00:01:30.750000	0.32					1.55636	0.32
00:01:30.880000	0.3					1.55859	0.3
00:01:30.990000	0.29					1.56048	0.29
00:01:31.120000	0.31					1.56271	0.31
00:01:31.250000	0.32					1.56494	0.32
00:01:31.380000	0.33					1.56717	0.33
00:01:31.480000	0.33					1.56888	0.33
00:01:31.610000	0.33					1.57111	0.33
00:01:31.710000	0.33					1.57283	0.33
00:01:31.840000	0.34					1.57506	0.34
00:01:31.950000	0.34					1.57694	0.34
00:01:32.050000	0.32					1.57866	0.32
00:01:32.180000	0.3					1.58089	0.3
00:01:32.280000	0.3					1.5826	0.3
00:01:32.420000	0.31					1.585	0.31
00:01:32.550000	0.32					1.58723	0.32
00:01:32.650000	0.32					1.58895	0.32
00:01:32.780000	0.33					1.59118	0.33
00:01:32.890000	0.33					1.59306	0.33
00:01:33.020000	0.32					1.59529	0.32
00:01:33.120000	0.32					1.59701	0.32
00:01:33.250000	0.32					1.59924	0.32
00:01:33.350000	0.33					1.60095	0.33
00:01:33.480000	0.33					1.60318	0.33
00:01:33.580000	0.34					1.6049	0.34
00:01:33.710000	0.32					1.60713	0.32
00:01:33.840000	0.28					1.60936	0.28
00:01:33.960000	0.25					1.61141	0.25
00:01:34.060000	0.23					1.61313	0.23
00:01:34.160000	0.22					1.61484	0.22
00:01:34.290000	0.27					1.61707	0.27
00:01:34.400000	0.3					1.61896	0.3
00:01:34.500000	0.33					1.62067	0.33
00:01:34.600000	0.33					1.62239	0.33
00:01:34.730000	0.33					1.62462	0.33
00:01:34.830000	0.33					1.62633	0.33
00:01:34.960000	0.32					1.62856	0.32
00:01:35.070000	0.33					1.63045	0.33
00:01:35.190000	0.33					1.63251	0.33
00:01:35.300000	0.32					1.63439	0.32
00:01:35.420000	0.32					1.63645	0.32
00:01:35.550000	0.33					1.63868	0.33
00:01:35.650000	0.33					1.6404	0.33
00:01:35.750000	0.32					1.64211	0.32
00:01:35.850000	0.32					1.64383	0.32
00:01:35.950000	0.32					1.64554	0.32
00:01:36.060000	0.32					1.64743	0.32
00:01:36.160000	0.33					1.64914	0.33
00:01:36.280000	0.33					1.6512	0.33
00:01:36.390000	0.32					1.65309	0.32
00:01:36.500000	0.3					1.65498	0.3
00:01:36.630000	0.28					1.6572	0.28
00:01:36.730000	0.3					1.65892	0.3
00:01:36.860000	0.32					1.66115	0.32
00:01:36.990000	0.32					1.66338	0.32
00:01:37.130000	0.34					1.66578	0.34
00:01:37.250000	0.32					1.66784	0.32
00:01:37.350000	0.32					1.66955	0.32
00:01:37.450000	0.32					1.67127	0.32
00:01:37.550000	0.33					1.67298	0.33
00:01:37.660000	0.33					1.67487	0.33
00:01:37.760000	0.33					1.67658	0.33
00:01:37.890000	0.32					1.67881	0.32
00:01:38.020000	0.31					1.68104	0.31
00:01:38.150000	0.31					1.68327	0.31
00:01:38.280000	0.32					1.6855	0.32
00:01:38.410000	0.33					1.68773	0.33
00:01:38.520000	0.33					1.68962	0.33
00:01:38.650000	0.33					1.69185	0.33
00:01:38.780000	0.33					1.69408	0.33
00:01:38.910000	0.33					1.69631	0.33
00:01:39.010000	0.33					1.69802	0.33
00:01:39.110000	0.32					1.69974	0.32
00:01:39.240000	0.32					1.70197	0.32
00:01:39.360000	0.33					1.70402	0.33
00:01:39.490000	0.33					1.70625	0.33
00:01:39.590000	0.32					1.70797	0.32
00:01:39.690000	0.32					1.70968	0.32
00:01:39.810000	0.32					1.71174	0.32
00:01:39.940000	0.33					1.71397	0.33
00:01:40.070000	0.33					1.7162	0.33
00:01:40.180000	0.32					1.71809	0.32
00:01:40.310000	0.32					1.72032	0.32
00:01:40.440000	0.33					1.72255	0.33
00:01:40.570000	0.33					1.72478	0.33
00:01:40.700000	0.33					1.727	0.33
00:01:40.830000	0.32					1.72923	0.32
00:01:40.930000	0.32					1.73095	0.32
00:01:41.060000	0.33					1.73318	0.33
00:01:41.190000	0.33					1.73541	0.33
00:01:41.320000	0.33					1.73764	0.33
00:01:41.440000	0.32					1.7397	0.32
00:01:41.570000	0.32					1.74193	0.32
00:01:41.700000	0.33					1.74415	0.33
00:01:41.830000	0.33					1.74638	0.33
00:01:41.930000	0.33					1.7481	0.33
00:01:42.070000	0.32					1.7505	0.32
00:01:42.170000	0.32					1.75222	0.32
00:01:42.290000	0.33					1.75427	0.33
00:01:42.390000	0.33					1.75599	0.33
00:01:42.530000	0.31					1.75839	0.31
00:01:42.660000	0.31					1.76062	0.31
00:01:42.780000	0.31					1.76268	0.31
00:01:42.880000	0.3					1.76439	0.3
00:01:42.980000	0.28					1.76611	0.28
00:01:43.110000	0.26					1.76834	0.26
00:01:43.240000	0.24					1.77057	0.24
00:01:43.370000	0.25					1.7728	0.25
00:01:43.470000	0.27					1.77451	0.27
00:01:43.570000	0.27					1.77623	0.27
00:01:43.700000	0.29					1.77846	0.29
00:01:43.810000	0.3					1.78034	0.3
00:01:43.940000	0.31					1.78257	0.31
00:01:44.040000	0.31					1.78429	0.31
00:01:44.140000	0.31					1.786	0.31
00:01:44.270000	0.31					1.78823	0.31
00:01:44.400000	0.32					1.79046	0.32
00:01:44.530000	0.33					1.79269	0.33
00:01:44.670000	0.33					1.79509	0.33
00:01:44.800000	0.32					1.79732	0.32
00:01:44.930000	0.32					1.79955	0.32
00:01:45.030000	0.32					1.80126	0.32
00:01:45.130000	0.31					1.80298	0.31
00:01:45.260000	0.3					1.80521	0.3
00:01:45.360000	0.29					1.80692	0.29
00:01:45.490000	0.27					1.80915	0.27
00:01:45.620000	0.25					1.81138	0.25
00:01:45.720000	0.28					1.8131	0.28
00:01:45.820000	0.3					1.81481	0.3
00:01:45.930000	0.31					1.8167	0.31
00:01:46.060000	0.32					1.81893	0.32
00:01:46.190000	0.32					1.82116	0.32
00:01:46.310000	0.31					1.82322	0.31
00:01:46.420000	0.31					1.8251	0.31
00:01:46.540000	0.31					1.82716	0.31
00:01:46.650000	0.31					1.82905	0.31
00:01:46.780000	0.32					1.83128	0.32
00:01:46.910000	0.33					1.83351	0.33
00:01:47.010000	0.33					1.83522	0.33
00:01:47.120000	0.32					1.83711	0.32
00:01:47.240000	0.32					1.83917	0.32
00:01:47.370000	0.31					1.8414	0.31
00:01:47.470000	0.31					1.84311	0.31
00:01:47.580000	0.33					1.845	0.33
00:01:47.680000	0.34					1.84671	0.34
00:01:47.780000	0.34					1.84843	0.34
00:01:47.890000	0.32					1.85031	0.32
00:01:48.020000	0.32					1.85254	0.32
00:01:48.130000	0.33					1.85443	0.33
00:01:48.250000	0.33					1.85649	0.33
00:01:48.360000	0.32					1.85837	0.32
00:01:48.490000	0.33					1.8606	0.33
00:01:48.620000	0.32					1.86283	0.32
00:01:48.760000	0.33					1.86523	0.33
00:01:48.890000	0.33					1.86746	0.33
00:01:49.020000	0.33					1.86969	0.33
00:01:49.150000	0.33					1.87192	0.33
00:01:49.250000	0.33					1.87364	0.33
00:01:49.350000	0.33					1.87535	0.33
00:01:49.450000	0.33					1.87707	0.33
00:01:49.550000	0.33					1.87878	0.33
00:01:49.660000	0.33					1.88067	0.33
00:01:49.770000	0.33					1.88256	0.33
00:01:49.890000	0.33					1.88461	0.33
00:01:50.020000	0.33					1.88684	0.33
00:01:50.150000	0.33					1.88907	0.33
00:01:50.260000	0.33					1.89096	0.33
00:01:50.360000	0.33					1.89267	0.33
00:01:50.460000	0.32					1.89439	0.32
00:01:50.560000	0.31					1.8961	0.31
00:01:50.670000	0.31					1.89799	0.31
00:01:50.800000	0.32					1.90022	0.32
00:01:50.930000	0.33					1.90245	0.33
00:01:51.040000	0.33					1.90434	0.33
00:01:51.170000	0.33					1.90657	0.33
00:01:51.310000	0.33					1.90897	0.33
00:01:51.410000	0.32					1.91068	0.32
00:01:51.530000	0.32					1.91274	0.32
00:01:51.640000	0.33					1.91463	0.33
00:01:51.740000	0.33					1.91634	0.33
00:01:51.840000	0.32					1.91806	0.32
00:01:51.970000	0.31					1.92029	0.31
00:01:52.090000	0.32					1.92234	0.32
00:01:52.200000	0.33					1.92423	0.33
00:01:52.300000	0.33					1.92594	0.33
00:01:52.400000	0.32					1.92766	0.32
00:01:52.530000	0.32					1.92989	0.32
00:01:52.630000	0.32					1.9316	0.32
00:01:52.740000	0.32					1.93349	0.32
00:01:52.860000	0.32					1.93555	0.32
00:01:52.990000	0.33					1.93778	0.33
00:01:53.090000	0.33					1.93949	0.33
00:01:53.220000	0.32					1.94172	0.32
00:01:53.330000	0.32					1.94361	0.32
00:01:53.430000	0.33					1.94532	0.33
00:01:53.540000	0.33					1.94721	0.33
00:01:53.660000	0.33					1.94927	0.33
00:01:53.770000	0.33					1.95116	0.33
00:01:53.890000	0.32					1.95321	0.32
00:01:54.020000	0.32					1.95544	0.32
00:01:54.120000	0.33					1.95716	0.33
00:01:54.230000	0.33					1.95904	0.33
00:01:54.350000	0.33					1.9611	0.33
00:01:54.450000	0.32					1.96282	0.32
00:01:54.550000	0.31					1.96453	0.31
00:01:54.680000	0.31					1.96676	0.31
00:01:54.810000	0.32					1.96899	0.32
00:01:54.930000	0.32					1.97105	0.32
00:01:55.060000	0.32					1.97328	0.32
00:01:55.190000	0.33					1.97551	0.33
00:01:55.320000	0.32					1.97774	0.32
00:01:55.450000	0.31					1.97997	0.31
00:01:55.580000	0.32					1.9822	0.32
00:01:55.680000	0.33					1.98391	0.33
00:01:55.780000	0.32					1.98563	0.32
00:01:55.910000	0.3					1.98786	0.3
00:01:56.030000	0.28					1.98991	0.28
00:01:56.160000	0.25					1.99214	0.25
00:01:56.290000	0.24					1.99437	0.24
00:01:56.420000	0.25					1.9966	0.25
00:01:56.520000	0.29					1.99832	0.29
00:01:56.650000	0.32					2.00055	0.32
00:01:56.770000	0.32					2.00261	0.32
00:01:56.870000	0.32					2.00432	0.32
00:01:57.010000	0.32					2.00672	0.32
00:01:57.140000	0.32					2.00895	0.32
00:01:57.270000	0.32					2.01118	0.32
00:01:57.410000	0.33					2.01358	0.33
00:01:57.510000	0.33					2.0153	0.33
00:01:57.620000	0.31					2.01718	0.31
00:01:57.740000	0.31					2.01924	0.31
00:01:57.840000	0.31					2.02096	0.31
00:01:57.970000	0.31					2.02319	0.31
00:01:58.080000	0.32					2.02507	0.32
00:01:58.210000	0.32					2.0273	0.32
00:01:58.340000	0.33					2.02953	0.33
00:01:58.440000	0.33					2.03125	0.33
00:01:58.540000	0.32					2.03296	0.32
00:01:58.670000	0.32					2.03519	0.32
00:01:58.800000	0.32					2.03742	0.32
00:01:58.920000	0.32					2.03948	0.32
00:01:59.030000	0.32					2.04136	0.32
00:01:59.160000	0.32					2.04359	0.32
00:01:59.280000	0.32					2.04565	0.32
00:01:59.390000	0.33					2.04754	0.33
00:01:59.490000	0.33					2.04925	0.33
00:01:59.620000	0.33					2.05148	0.33
00:01:59.750000	0.31					2.05371	0.31
00:01:59.870000	0.3					2.05577	0.3
00:02:00	0.29					2.058	0.29
00:02:00.130000	0.28					2.06023	0.28
00:02:00.240000	0.27					2.06212	0.27
00:02:00.340000	0.27					2.06383	0.27
00:02:00.470000	0.29					2.06606	0.29
00:02:00.600000	0.3					2.06829	0.3
00:02:00.700000	0.31					2.07001	0.31
00:02:00.830000	0.32					2.07223	0.32
00:02:00.960000	0.33					2.07446	0.33
00:02:01.060000	0.33					2.07618	0.33
00:02:01.190000	0.33					2.07841	0.33
00:02:01.290000	0.33					2.08012	0.33
00:02:01.390000	0.32					2.08184	0.32
00:02:01.500000	0.32					2.08372	0.32
00:02:01.620000	0.31					2.08578	0.31
00:02:01.740000	0.31					2.08784	0.31
00:02:01.850000	0.32					2.08973	0.32
00:02:01.980000	0.31					2.09196	0.31
00:02:02.080000	0.32					2.09367	0.32
00:02:02.210000	0.31					2.0959	0.31
00:02:02.340000	0.31					2.09813	0.31
00:02:02.440000	0.31					2.09985	0.31
00:02:02.540000	0.29					2.10156	0.29
00:02:02.640000	0.28					2.10328	0.28
00:02:02.740000	0.25					2.10499	0.25
00:02:02.870000	0.23					2.10722	0.23
00:02:03.010000	0.22					2.10962	0.22
00:02:03.140000	0.25					2.11185	0.25
00:02:03.270000	0.3					2.11408	0.3
00:02:03.400000	0.32					2.11631	0.32
00:02:03.500000	0.31					2.11803	0.31
00:02:03.630000	0.32					2.12025	0.32
00:02:03.760000	0.32					2.12248	0.32
00:02:03.890000	0.31					2.12471	0.31
00:02:04	0.32					2.1266	0.32
00:02:04.100000	0.33					2.12831	0.33
00:02:04.240000	0.32					2.13072	0.32
00:02:04.340000	0.31					2.13243	0.31
00:02:04.440000	0.32					2.13415	0.32
00:02:04.540000	0.33					2.13586	0.33
00:02:04.680000	0.33					2.13826	0.33
00:02:04.810000	0.32					2.14049	0.32
00:02:04.940000	0.32					2.14272	0.32
00:02:05.050000	0.32					2.14461	0.32
00:02:05.170000	0.32					2.14667	0.32
00:02:05.270000	0.31					2.14838	0.31
00:02:05.400000	0.33					2.15061	0.33
00:02:05.530000	0.33					2.15284	0.33
00:02:05.670000	0.33					2.15524	0.33
00:02:05.770000	0.32					2.15696	0.32
00:02:05.900000	0.31					2.15918	0.31
00:02:06.020000	0.3					2.16124	0.3
00:02:06.130000	0.3					2.16313	0.3
00:02:06.250000	0.32					2.16519	0.32
00:02:06.350000	0.32					2.1669	0.32
00:02:06.480000	0.33					2.16913	0.33
00:02:06.610000	0.33					2.17136	0.33
00:02:06.730000	0.32					2.17342	0.32
00:02:06.870000	0.33					2.17582	0.33
00:02:07	0.32					2.17805	0.32
00:02:07.130000	0.3					2.18028	0.3
00:02:07.260000	0.29					2.18251	0.29
00:02:07.390000	0.24					2.18474	0.24
00:02:07.520000	0.22					2.18697	0.22
00:02:07.630000	0.22					2.18885	0.22
00:02:07.760000	0.24					2.19108	0.24
00:02:07.860000	0.29					2.1928	0.29
00:02:08	0.32					2.1952	0.32
00:02:08.100000	0.33					2.19691	0.33
00:02:08.200000	0.32					2.19863	0.32
00:02:08.330000	0.32					2.20086	0.32
00:02:08.470000	0.32					2.20326	0.32
00:02:08.600000	0.33					2.20549	0.33
00:02:08.730000	0.33					2.20772	0.33
00:02:08.860000	0.32					2.20995	0.32
00:02:08.990000	0.32					2.21218	0.32
00:02:09.120000	0.32					2.21441	0.32
00:02:09.220000	0.33					2.21612	0.33
00:02:09.320000	0.31					2.21784	0.31
00:02:09.420000	0.3					2.21955	0.3
00:02:09.520000	0.27					2.22127	0.27
00:02:09.660000	0.24					2.22367	0.24
00:02:09.790000	0.2					2.2259	0.2
00:02:09.890000	0.21					2.22761	0.21
00:02:10	0.25					2.2295	0.25
00:02:10.100000	0.28					2.23121	0.28
00:02:10.210000	0.32					2.2331	0.32
00:02:10.330000	0.33					2.23516	0.33
00:02:10.450000	0.33					2.23722	0.33
00:02:10.580000	0.32					2.23945	0.32
00:02:10.710000	0.31					2.24168	0.31
00:02:10.810000	0.32					2.24339	0.32
00:02:10.930000	0.33					2.24545	0.33
00:02:11.040000	0.32					2.24734	0.32
00:02:11.160000	0.32					2.24939	0.32
00:02:11.290000	0.33					2.25162	0.33
00:02:11.420000	0.33					2.25385	0.33
00:02:11.520000	0.32					2.25557	0.32
00:02:11.620000	0.32					2.25728	0.32
00:02:11.730000	0.33					2.25917	0.33
00:02:11.860000	0.33					2.2614	0.33
00:02:11.960000	0.33					2.26311	0.33
00:02:12.090000	0.32					2.26534	0.32
00:02:12.220000	0.31					2.26757	0.31
00:02:12.350000	0.27					2.2698	0.27
00:02:12.480000	0.24					2.27203	0.24
00:02:12.610000	0.22					2.27426	0.22
00:02:12.740000	0.22					2.27649	0.22
00:02:12.870000	0.25					2.27872	0.25
00:02:13	0.3					2.28095	0.3
00:02:13.100000	0.31					2.28266	0.31
00:02:13.220000	0.33					2.28472	0.33
00:02:13.320000	0.33					2.28644	0.33
00:02:13.420000	0.32					2.28815	0.32
00:02:13.550000	0.32					2.29038	0.32
00:02:13.680000	0.32					2.29261	0.32
00:02:13.810000	0.3					2.29484	0.3
00:02:13.910000	0.28					2.29656	0.28
00:02:14.040000	0.26					2.29879	0.26
00:02:14.170000	0.26					2.30102	0.26
00:02:14.300000	0.29					2.30325	0.29
00:02:14.400000	0.31					2.30496	0.31
00:02:14.530000	0.32					2.30719	0.32
00:02:14.650000	0.32					2.30925	0.32
00:02:14.750000	0.31					2.31096	0.31
00:02:14.850000	0.3					2.31268	0.3
00:02:14.980000	0.29					2.31491	0.29
00:02:15.110000	0.3					2.31714	0.3
00:02:15.240000	0.32					2.31937	0.32
00:02:15.340000	0.32					2.32108	0.32
00:02:15.470000	0.32					2.32331	0.32
00:02:15.570000	0.32					2.32503	0.32
00:02:15.690000	0.32					2.32708	0.32
00:02:15.790000	0.32					2.3288	0.32
00:02:15.890000	0.32					2.33051	0.32
00:02:16.020000	0.33					2.33274	0.33
00:02:16.120000	0.32					2.33446	0.32
00:02:16.240000	0.31					2.33652	0.31
00:02:16.370000	0.33					2.33875	0.33
00:02:16.470000	0.32					2.34046	0.32
00:02:16.570000	0.31					2.34218	0.31
00:02:16.710000	0.29					2.34458	0.29
00:02:16.830000	0.3					2.34663	0.3
00:02:16.970000	0.32					2.34904	0.32
00:02:17.090000	0.32					2.35109	0.32
00:02:17.200000	0.32					2.35298	0.32
00:02:17.300000	0.33					2.35469	0.33
00:02:17.420000	0.33					2.35675	0.33
00:02:17.560000	0.32					2.35915	0.32
00:02:17.660000	0.31					2.36087	0.31
00:02:17.790000	0.31					2.3631	0.31
00:02:17.920000	0.32					2.36533	0.32
00:02:18.020000	0.33					2.36704	0.33
00:02:18.160000	0.32					2.36944	0.32
00:02:18.260000	0.32					2.37116	0.32
00:02:18.360000	0.32					2.37287	0.32
00:02:18.460000	0.31					2.37459	0.31
00:02:18.560000	0.31					2.3763	0.31
00:02:18.660000	0.31					2.37802	0.31
00:02:18.780000	0.32					2.38008	0.32
00:02:18.910000	0.32					2.38231	0.32
00:02:19.020000	0.32					2.38419	0.32
00:02:19.140000	0.32					2.38625	0.32
00:02:19.270000	0.32					2.38848	0.32
00:02:19.370000	0.32					2.3902	0.32
00:02:19.470000	0.32					2.39191	0.32
00:02:19.590000	0.32					2.39397	0.32
00:02:19.700000	0.31					2.39585	0.31
00:02:19.830000	0.27					2.39808	0.27
00:02:19.950000	0.24					2.40014	0.24
00:02:20.080000	0.21					2.40237	0.21
00:02:20.180000	0.2					2.40409	0.2
00:02:20.290000	0.21					2.40597	0.21
00:02:20.420000	0.23					2.4082	0.23
00:02:20.550000	0.27					2.41043	0.27
00:02:20.680000	0.31					2.41266	0.31
00:02:20.790000	0.31					2.41455	0.31
00:02:20.920000	0.31					2.41678	0.31
00:02:21.050000	0.29					2.41901	0.29
00:02:21.180000	0.27					2.42124	0.27
00:02:21.320000	0.25					2.42364	0.25
00:02:21.440000	0.21					2.4257	0.21
00:02:21.570000	0.21					2.42793	0.21
00:02:21.690000	0.21					2.42998	0.21
00:02:21.820000	0.23					2.43221	0.23
00:02:21.940000	0.25					2.43427	0.25
00:02:22.040000	0.24					2.43599	0.24
00:02:22.150000	0.23					2.43787	0.23
00:02:22.270000	0.26					2.43993	0.26
00:02:22.400000	0.3					2.44216	0.3
00:02:22.500000	0.31					2.44387	0.31
00:02:22.610000	0.32					2.44576	0.32
00:02:22.740000	0.32					2.44799	0.32
00:02:22.860000	0.31					2.45005	0.31
00:02:22.990000	0.32					2.45228	0.32
00:02:23.100000	0.32					2.45416	0.32
00:02:23.220000	0.33					2.45622	0.33
00:02:23.350000	0.32					2.45845	0.32
00:02:23.470000	0.32					2.46051	0.32
00:02:23.570000	0.32					2.46223	0.32
00:02:23.680000	0.33					2.46411	0.33
00:02:23.780000	0.33					2.46583	0.33
00:02:23.910000	0.32					2.46806	0.32
00:02:24.040000	0.31					2.47029	0.31
00:02:24.150000	0.3					2.47217	0.3
00:02:24.250000	0.27					2.47389	0.27
00:02:24.370000	0.24					2.47595	0.24
00:02:24.500000	0.22					2.47817	0.22
00:02:24.600000	0.19					2.47989	0.19
00:02:24.720000	0.17					2.48195	0.17
00:02:24.820000	0.16					2.48366	0.16
00:02:24.950000	0.16					2.48589	0.16
00:02:25.080000	0.17					2.48812	0.17
00:02:25.180000	0.2					2.48984	0.2
00:02:25.320000	0.24					2.49224	0.24
00:02:25.450000	0.29					2.49447	0.29
00:02:25.580000	0.32					2.4967	0.32
00:02:25.710000	0.32					2.49893	0.32
00:02:25.840000	0.32					2.50116	0.32
00:02:25.940000	0.32					2.50287	0.32
00:02:26.070000	0.32					2.5051	0.32
00:02:26.180000	0.32					2.50699	0.32
00:02:26.310000	0.32					2.50922	0.32
00:02:26.430000	0.32					2.51127	0.32
00:02:26.540000	0.33					2.51316	0.33
00:02:26.640000	0.33					2.51488	0.33
00:02:26.740000	0.33					2.51659	0.33
00:02:26.840000	0.32					2.51831	0.32
00:02:26.980000	0.33					2.52071	0.33
00:02:27.110000	0.33					2.52294	0.33
00:02:27.210000	0.34					2.52465	0.34
00:02:27.340000	0.33					2.52688	0.33
00:02:27.440000	0.32					2.5286	0.32
00:02:27.570000	0.3					2.53083	0.3
00:02:27.690000	0.27					2.53288	0.27
00:02:27.830000	0.25					2.53528	0.25
00:02:27.960000	0.22					2.53751	0.22
00:02:28.060000	0.22					2.53923	0.22
00:02:28.160000	0.24					2.54094	0.24
00:02:28.260000	0.27					2.54266	0.27
00:02:28.360000	0.32					2.54437	0.32
00:02:28.490000	0.33					2.5466	0.33
00:02:28.620000	0.33					2.54883	0.33
00:02:28.750000	0.33					2.55106	0.33
00:02:28.880000	0.32					2.55329	0.32
00:02:28.980000	0.33					2.55501	0.33
00:02:29.080000	0.33					2.55672	0.33
00:02:29.210000	0.34					2.55895	0.34
00:02:29.340000	0.33					2.56118	0.33
00:02:29.440000	0.32					2.5629	0.32
00:02:29.570000	0.32					2.56513	0.32
00:02:29.700000	0.32					2.56736	0.32
00:02:29.800000	0.33					2.56907	0.33
00:02:29.930000	0.33					2.5713	0.33
00:02:30.060000	0.32					2.57353	0.32
00:02:30.180000	0.32					2.57559	0.32
00:02:30.310000	0.33					2.57782	0.33
00:02:30.410000	0.33					2.57953	0.33
00:02:30.540000	0.33					2.58176	0.33
00:02:30.660000	0.32					2.58382	0.32
00:02:30.760000	0.33					2.58553	0.33
00:02:30.860000	0.33					2.58725	0.33
00:02:31	0.33					2.58965	0.33
00:02:31.130000	0.33					2.59188	0.33
00:02:31.230000	0.32					2.59359	0.32
00:02:31.360000	0.33					2.59582	0.33
00:02:31.460000	0.33					2.59754	0.33
00:02:31.600000	0.32					2.59994	0.32
00:02:31.720000	0.33					2.602	0.33
00:02:31.830000	0.33					2.60388	0.33
00:02:31.940000	0.33					2.60577	0.33
00:02:32.060000	0.32					2.60783	0.32
00:02:32.180000	0.33					2.60989	0.33
00:02:32.290000	0.32					2.61177	0.32
00:02:32.390000	0.33					2.61349	0.33
00:02:32.490000	0.33					2.6152	0.33
00:02:32.620000	0.33					2.61743	0.33
00:02:32.730000	0.33					2.61932	0.33
00:02:32.850000	0.32					2.62138	0.32
00:02:32.980000	0.32					2.62361	0.32
00:02:33.110000	0.31					2.62584	0.31
00:02:33.240000	0.32					2.62807	0.32
00:02:33.360000	0.32					2.63012	0.32
00:02:33.460000	0.32					2.63184	0.32
00:02:33.570000	0.32					2.63373	0.32
00:02:33.670000	0.32					2.63544	0.32
00:02:33.800000	0.3					2.63767	0.3
00:02:33.940000	0.28					2.64007	0.28
00:02:34.070000	0.25					2.6423	0.25
00:02:34.200000	0.22					2.64453	0.22
00:02:34.330000	0.2					2.64676	0.2
00:02:34.450000	0.22					2.64882	0.22
00:02:34.580000	0.27					2.65105	0.27
00:02:34.690000	0.3					2.65293	0.3
00:02:34.810000	0.32					2.65499	0.32
00:02:34.940000	0.32					2.65722	0.32
00:02:35.040000	0.33					2.65894	0.33
00:02:35.170000	0.33					2.66117	0.33
00:02:35.300000	0.32					2.66339	0.32
00:02:35.430000	0.32					2.66562	0.32
00:02:35.570000	0.33					2.66803	0.33
00:02:35.700000	0.33					2.67026	0.33
00:02:35.820000	0.33					2.67231	0.33
00:02:35.930000	0.33					2.6742	0.33
00:02:36.030000	0.33					2.67591	0.33
00:02:36.160000	0.33					2.67814	0.33
00:02:36.290000	0.33					2.68037	0.33
00:02:36.420000	0.33					2.6826	0.33
00:02:36.520000	0.31					2.68432	0.31
00:02:36.620000	0.3					2.68603	0.3
00:02:36.720000	0.3					2.68775	0.3
00:02:36.850000	0.32					2.68998	0.32
00:02:36.970000	0.32					2.69204	0.32
00:02:37.080000	0.32					2.69392	0.32
00:02:37.210000	0.32					2.69615	0.32
00:02:37.330000	0.31					2.69821	0.31
00:02:37.470000	0.3					2.70061	0.3
00:02:37.570000	0.31					2.70233	0.31
00:02:37.670000	0.32					2.70404	0.32
00:02:37.800000	0.32					2.70627	0.32
00:02:37.910000	0.32					2.70816	0.32
00:02:38.020000	0.32					2.71004	0.32
00:02:38.140000	0.31					2.7121	0.31
00:02:38.240000	0.29					2.71382	0.29
00:02:38.340000	0.28					2.71553	0.28
00:02:38.480000	0.24					2.71793	0.24
00:02:38.580000	0.25					2.71965	0.25
00:02:38.680000	0.27					2.72136	0.27
00:02:38.810000	0.31					2.72359	0.31
00:02:38.930000	0.31					2.72565	0.31
00:02:39.060000	0.3					2.72788	0.3
00:02:39.190000	0.27					2.73011	0.27
00:02:39.290000	0.25					2.73182	0.25
00:02:39.430000	0.21					2.73422	0.21
00:02:39.550000	0.19					2.73628	0.19
00:02:39.680000	0.19					2.73851	0.19
00:02:39.810000	0.25					2.74074	0.25
00:02:39.920000	0.28					2.74263	0.28
00:02:40.020000	0.32					2.74434	0.32
00:02:40.150000	0.33					2.74657	0.33
00:02:40.280000	0.32					2.7488	0.32
00:02:40.410000	0.3					2.75103	0.3
00:02:40.550000	0.28					2.75343	0.28
00:02:40.650000	0.25					2.75515	0.25
00:02:40.750000	0.22					2.75686	0.22
00:02:40.850000	0.22					2.75858	0.22
00:02:40.980000	0.25					2.76081	0.25
00:02:41.080000	0.27					2.76252	0.27
00:02:41.190000	0.3					2.76441	0.3
00:02:41.310000	0.31					2.76647	0.31
00:02:41.410000	0.32					2.76818	0.32
00:02:41.510000	0.33					2.7699	0.33
00:02:41.620000	0.33					2.77178	0.33
00:02:41.750000	0.33					2.77401	0.33
00:02:41.850000	0.32					2.77573	0.32
00:02:41.990000	0.32					2.77813	0.32
00:02:42.100000	0.31					2.78001	0.31
00:02:42.230000	0.29					2.78224	0.29
00:02:42.350000	0.27					2.7843	0.27
00:02:42.490000	0.24					2.7867	0.24
00:02:42.590000	0.21					2.78842	0.21
00:02:42.700000	0.21					2.79031	0.21
00:02:42.800000	0.22					2.79202	0.22
00:02:42.930000	0.27					2.79425	0.27
00:02:43.030000	0.28					2.79596	0.28
00:02:43.160000	0.32					2.79819	0.32
00:02:43.260000	0.33					2.79991	0.33
00:02:43.390000	0.33					2.80214	0.33
00:02:43.500000	0.33					2.80402	0.33
00:02:43.630000	0.33					2.80625	0.33
00:02:43.750000	0.33					2.80831	0.33
00:02:43.880000	0.32					2.81054	0.32
00:02:43.980000	0.32					2.81226	0.32
00:02:44.110000	0.32					2.81449	0.32
00:02:44.220000	0.32					2.81637	0.32
00:02:44.350000	0.33					2.8186	0.33
00:02:44.450000	0.33					2.82032	0.33
00:02:44.580000	0.33					2.82255	0.33
00:02:44.710000	0.32					2.82478	0.32
00:02:44.840000	0.33					2.82701	0.33
00:02:44.970000	0.32					2.82924	0.32
00:02:45.080000	0.31					2.83112	0.31
00:02:45.180000	0.28					2.83284	0.28
00:02:45.300000	0.26					2.83489	0.26
00:02:45.440000	0.26					2.8373	0.26
00:02:45.540000	0.26					2.83901	0.26
00:02:45.640000	0.27					2.84073	0.27
00:02:45.750000	0.28					2.84261	0.28
00:02:45.850000	0.3					2.84433	0.3
00:02:45.980000	0.33					2.84656	0.33
00:02:46.120000	0.32					2.84896	0.32
00:02:46.220000	0.32					2.85067	0.32
00:02:46.350000	0.33					2.8529	0.33
00:02:46.450000	0.33					2.85462	0.33
00:02:46.580000	0.32					2.85685	0.32
00:02:46.700000	0.33					2.8589	0.33
00:02:46.810000	0.32					2.86079	0.32
00:02:46.910000	0.32					2.86251	0.32
00:02:47.010000	0.32					2.86422	0.32
00:02:47.140000	0.33					2.86645	0.33
00:02:47.240000	0.33					2.86817	0.33
00:02:47.340000	0.32					2.86988	0.32
00:02:47.440000	0.32					2.8716	0.32
00:02:47.580000	0.33					2.874	0.33
00:02:47.700000	0.33					2.87605	0.33
00:02:47.810000	0.32					2.87794	0.32
00:02:47.940000	0.32					2.88017	0.32
00:02:48.060000	0.32					2.88223	0.32
00:02:48.200000	0.32					2.88463	0.32
00:02:48.300000	0.33					2.88634	0.33
00:02:48.410000	0.33					2.88823	0.33
00:02:48.530000	0.32					2.89029	0.32
00:02:48.650000	0.32					2.89235	0.32
00:02:48.780000	0.33					2.89458	0.33
00:02:48.910000	0.33					2.89681	0.33
00:02:49.010000	0.33					2.89852	0.33
00:02:49.140000	0.32					2.90075	0.32
00:02:49.250000	0.33					2.90264	0.33
00:02:49.350000	0.33					2.90435	0.33
00:02:49.450000	0.33					2.90607	0.33
00:02:49.580000	0.33					2.9083	0.33
00:02:49.690000	0.32					2.91018	0.32
00:02:49.820000	0.32					2.91241	0.32
00:02:49.920000	0.32					2.91413	0.32
00:02:50.050000	0.33					2.91636	0.33
00:02:50.150000	0.33					2.91807	0.33
00:02:50.250000	0.33					2.91979	0.33
00:02:50.360000	0.32					2.92167	0.32
00:02:50.480000	0.33					2.92373	0.33
00:02:50.620000	0.33					2.92613	0.33
00:02:50.720000	0.33					2.92785	0.33
00:02:50.840000	0.31					2.92991	0.31
00:02:50.970000	0.3					2.93214	0.3
00:02:51.090000	0.28					2.93419	0.28
00:02:51.220000	0.29					2.93642	0.29
00:02:51.350000	0.31					2.93865	0.31
00:02:51.480000	0.32					2.94088	0.32
00:02:51.580000	0.32					2.9426	0.32
00:02:51.710000	0.32					2.94483	0.32
00:02:51.810000	0.32					2.94654	0.32
00:02:51.940000	0.32					2.94877	0.32
00:02:52.040000	0.32					2.95049	0.32
00:02:52.170000	0.32					2.95272	0.32
00:02:52.270000	0.32					2.95443	0.32
00:02:52.400000	0.33					2.95666	0.33
00:02:52.530000	0.32					2.95889	0.32
00:02:52.670000	0.32					2.96129	0.32
00:02:52.800000	0.32					2.96352	0.32
00:02:52.900000	0.33					2.96523	0.33
00:02:53	0.33					2.96695	0.33
00:02:53.100000	0.32					2.96866	0.32
00:02:53.230000	0.31					2.97089	0.31
00:02:53.360000	0.32					2.97312	0.32
00:02:53.490000	0.32					2.97535	0.32
00:02:53.600000	0.32					2.97724	0.32
00:02:53.700000	0.32					2.97896	0.32
00:02:53.800000	0.29					2.98067	0.29
00:02:53.930000	0.25					2.9829	0.25
00:02:54.050000	0.24					2.98496	0.24
00:02:54.180000	0.28					2.98719	0.28
00:02:54.290000	0.32					2.98907	0.32
00:02:54.390000	0.32					2.99079	0.32
00:02:54.520000	0.32					2.99302	0.32
00:02:54.650000	0.32					2.99525	0.32
00:02:54.760000	0.32					2.99713	0.32
00:02:54.880000	0.31					2.99919	0.31
00:02:54.990000	0.32					3.00108	0.32
00:02:55.120000	0.32					3.00331	0.32
00:02:55.230000	0.32					3.00519	0.32
00:02:55.350000	0.32					3.00725	0.32
00:02:55.460000	0.33					3.00914	0.33
00:02:55.560000	0.33					3.01085	0.33
00:02:55.700000	0.33					3.01325	0.33
00:02:55.830000	0.32					3.01548	0.32
00:02:55.950000	0.32					3.01754	0.32
00:02:56.080000	0.32					3.01977	0.32
00:02:56.210000	0.33					3.022	0.33
00:02:56.340000	0.33					3.02423	0.33
00:02:56.470000	0.32					3.02646	0.32
00:02:56.590000	0.32					3.02852	0.32
00:02:56.720000	0.33					3.03075	0.33
00:02:56.850000	0.3					3.03298	0.3
00:02:56.980000	0.27					3.03521	0.27
00:02:57.110000	0.27					3.03744	0.27
00:02:57.210000	0.28					3.03915	0.28
00:02:57.340000	0.3					3.04138	0.3
00:02:57.470000	0.3					3.04361	0.3
00:02:57.580000	0.32					3.0455	0.32
00:02:57.700000	0.32					3.04755	0.32
00:02:57.830000	0.32					3.04978	0.32
00:02:57.960000	0.32					3.05201	0.32
00:02:58.090000	0.32					3.05424	0.32
00:02:58.200000	0.33					3.05613	0.33
00:02:58.330000	0.32					3.05836	0.32
00:02:58.460000	0.3					3.06059	0.3
00:02:58.590000	0.29					3.06282	0.29
00:02:58.720000	0.28					3.06505	0.28
00:02:58.820000	0.27					3.06676	0.27
00:02:58.920000	0.24					3.06848	0.24
00:02:59.020000	0.22					3.07019	0.22
00:02:59.120000	0.21					3.07191	0.21
00:02:59.220000	0.23					3.07362	0.23
00:02:59.360000	0.26					3.07602	0.26
00:02:59.460000	0.3					3.07774	0.3
00:02:59.560000	0.32					3.07945	0.32
00:02:59.660000	0.32					3.08117	0.32
00:02:59.790000	0.33					3.0834	0.33
00:02:59.890000	0.33					3.08511	0.33
00:03:00.030000	0.32					3.08751	0.32
00:03:00.150000	0.33					3.08957	0.33
00:03:00.280000	0.33					3.0918	0.33
00:03:00.380000	0.33					3.09352	0.33
00:03:00.490000	0.32					3.0954	0.32
00:03:00.590000	0.32					3.09712	0.32
00:03:00.690000	0.32					3.09883	0.32
00:03:00.820000	0.33					3.10106	0.33
00:03:00.920000	0.32					3.10278	0.32
00:03:01.050000	0.33					3.10501	0.33
00:03:01.150000	0.33					3.10672	0.33
00:03:01.280000	0.32					3.10895	0.32
00:03:01.410000	0.33					3.11118	0.33
00:03:01.540000	0.32					3.11341	0.32
00:03:01.680000	0.31					3.11581	0.31
00:03:01.780000	0.31					3.11753	0.31
00:03:01.880000	0.32					3.11924	0.32
00:03:01.990000	0.33					3.12113	0.33
00:03:02.100000	0.33					3.12302	0.33
00:03:02.200000	0.32					3.12473	0.32
00:03:02.300000	0.32					3.12644	0.32
00:03:02.430000	0.32					3.12867	0.32
00:03:02.530000	0.32					3.13039	0.32
00:03:02.660000	0.33					3.13262	0.33
00:03:02.800000	0.32					3.13502	0.32
00:03:02.930000	0.32					3.13725	0.32
00:03:03.050000	0.31					3.13931	0.31
00:03:03.180000	0.32					3.14154	0.32
00:03:03.280000	0.33					3.14325	0.33
00:03:03.410000	0.32					3.14548	0.32
00:03:03.520000	0.32					3.14737	0.32
00:03:03.620000	0.32					3.14908	0.32
00:03:03.750000	0.32					3.15131	0.32
00:03:03.880000	0.31					3.15354	0.31
00:03:04.010000	0.31					3.15577	0.31
00:03:04.140000	0.33					3.158	0.33
00:03:04.270000	0.32					3.16023	0.32
00:03:04.400000	0.32					3.16246	0.32
00:03:04.540000	0.33					3.16486	0.33
00:03:04.640000	0.33					3.16658	0.33
00:03:04.770000	0.31					3.16881	0.31
00:03:04.870000	0.3					3.17052	0.3
00:03:05	0.28					3.17275	0.28
00:03:05.110000	0.28					3.17464	0.28
00:03:05.220000	0.29					3.17652	0.29
00:03:05.340000	0.28					3.17858	0.28
00:03:05.470000	0.29					3.18081	0.29
00:03:05.600000	0.31					3.18304	0.31
00:03:05.730000	0.32					3.18527	0.32
00:03:05.870000	0.32					3.18767	0.32
00:03:05.970000	0.32					3.18939	0.32
00:03:06.070000	0.32					3.1911	0.32
00:03:06.190000	0.32					3.19316	0.32
00:03:06.300000	0.32					3.19504	0.32
00:03:06.420000	0.33					3.1971	0.33
00:03:06.550000	0.32					3.19933	0.32
00:03:06.650000	0.31					3.20105	0.31
00:03:06.780000	0.32					3.20328	0.32
00:03:06.880000	0.32					3.20499	0.32
00:03:07.010000	0.33					3.20722	0.33
00:03:07.140000	0.33					3.20945	0.33
00:03:07.250000	0.32					3.21134	0.32
00:03:07.370000	0.33					3.2134	0.33
00:03:07.480000	0.32					3.21528	0.32
00:03:07.620000	0.31					3.21768	0.31
00:03:07.750000	0.31					3.21991	0.31
00:03:07.880000	0.31					3.22214	0.31
00:03:08.010000	0.31					3.22437	0.31
00:03:08.130000	0.31					3.22643	0.31
00:03:08.260000	0.32					3.22866	0.32
00:03:08.360000	0.32					3.23037	0.32
00:03:08.470000	0.31					3.23226	0.31
00:03:08.570000	0.31					3.23398	0.31
00:03:08.690000	0.3					3.23603	0.3
00:03:08.790000	0.3					3.23775	0.3
00:03:08.920000	0.31					3.23998	0.31
00:03:09.020000	0.31					3.24169	0.31
00:03:09.160000	0.31					3.24409	0.31
00:03:09.290000	0.32					3.24632	0.32
00:03:09.410000	0.32					3.24838	0.32
00:03:09.510000	0.32					3.2501	0.32
00:03:09.640000	0.33					3.25233	0.33
00:03:09.740000	0.33					3.25404	0.33
00:03:09.850000	0.33					3.25593	0.33
00:03:09.980000	0.32					3.25816	0.32
00:03:10.110000	0.31					3.26039	0.31
00:03:10.240000	0.31					3.26262	0.31
00:03:10.370000	0.31					3.26485	0.31
00:03:10.500000	0.32					3.26707	0.32
00:03:10.600000	0.32					3.26879	0.32
00:03:10.730000	0.33					3.27102	0.33
00:03:10.830000	0.33					3.27273	0.33
00:03:10.960000	0.32					3.27496	0.32
00:03:11.090000	0.33					3.27719	0.33
00:03:11.200000	0.32					3.27908	0.32
00:03:11.330000	0.31					3.28131	0.31
00:03:11.430000	0.31					3.28302	0.31
00:03:11.540000	0.32					3.28491	0.32
00:03:11.640000	0.33					3.28663	0.33
00:03:11.740000	0.33					3.28834	0.33
00:03:11.870000	0.32					3.29057	0.32
00:03:12.010000	0.31					3.29297	0.31
00:03:12.110000	0.31					3.29469	0.31
00:03:12.240000	0.32					3.29692	0.32
00:03:12.340000	0.32					3.29863	0.32
00:03:12.470000	0.33					3.30086	0.33
00:03:12.600000	0.33					3.30309	0.33
00:03:12.730000	0.3					3.30532	0.3
00:03:12.840000	0.28					3.30721	0.28
00:03:12.940000	0.26					3.30892	0.26
00:03:13.070000	0.26					3.31115	0.26
00:03:13.170000	0.28					3.31287	0.28
00:03:13.300000	0.3					3.31509	0.3
00:03:13.430000	0.31					3.31732	0.31
00:03:13.560000	0.32					3.31955	0.32
00:03:13.680000	0.33					3.32161	0.33
00:03:13.810000	0.33					3.32384	0.33
00:03:13.920000	0.33					3.32573	0.33
00:03:14.020000	0.32					3.32744	0.32
00:03:14.150000	0.31					3.32967	0.31
00:03:14.280000	0.32					3.3319	0.32
00:03:14.400000	0.31					3.33396	0.31
00:03:14.510000	0.3					3.33585	0.3
00:03:14.610000	0.27					3.33756	0.27
00:03:14.720000	0.24					3.33945	0.24
00:03:14.850000	0.22					3.34168	0.22
00:03:14.980000	0.2					3.34391	0.2
00:03:15.110000	0.2					3.34614	0.2
00:03:15.210000	0.21					3.34785	0.21
00:03:15.340000	0.26					3.35008	0.26
00:03:15.470000	0.3					3.35231	0.3
00:03:15.570000	0.32					3.35403	0.32
00:03:15.670000	0.32					3.35574	0.32
00:03:15.800000	0.33					3.35797	0.33
00:03:15.940000	0.33					3.36037	0.33
00:03:16.070000	0.32					3.3626	0.32
00:03:16.200000	0.32					3.36483	0.32
00:03:16.330000	0.32					3.36706	0.32
00:03:16.460000	0.32					3.36929	0.32
00:03:16.580000	0.33					3.37135	0.33
00:03:16.710000	0.33					3.37358	0.33
00:03:16.830000	0.32					3.37563	0.32
00:03:16.960000	0.32					3.37786	0.32
00:03:17.090000	0.32					3.38009	0.32
00:03:17.190000	0.32					3.38181	0.32
00:03:17.320000	0.32					3.38404	0.32
00:03:17.440000	0.3					3.3861	0.3
00:03:17.570000	0.28					3.38833	0.28
00:03:17.700000	0.26					3.39055	0.26
00:03:17.830000	0.27					3.39278	0.27
00:03:17.960000	0.28					3.39501	0.28
00:03:18.060000	0.3					3.39673	0.3
00:03:18.160000	0.32					3.39844	0.32
00:03:18.280000	0.32					3.4005	0.32
00:03:18.410000	0.32					3.40273	0.32
00:03:18.540000	0.32					3.40496	0.32
00:03:18.680000	0.31					3.40736	0.31
00:03:18.800000	0.3					3.40942	0.3
00:03:18.900000	0.29					3.41114	0.29
00:03:19.010000	0.3					3.41302	0.3
00:03:19.110000	0.3					3.41474	0.3
00:03:19.210000	0.32					3.41645	0.32
00:03:19.340000	0.33					3.41868	0.33
00:03:19.440000	0.32					3.4204	0.32
00:03:19.570000	0.32					3.42263	0.32
00:03:19.670000	0.31					3.42434	0.31
00:03:19.770000	0.31					3.42606	0.31
00:03:19.870000	0.31					3.42777	0.31
00:03:20.010000	0.31					3.43017	0.31
00:03:20.130000	0.31					3.43223	0.31
00:03:20.230000	0.31					3.43394	0.31
00:03:20.360000	0.32					3.43617	0.32
00:03:20.460000	0.31					3.43789	0.31
00:03:20.570000	0.32					3.43978	0.32
00:03:20.690000	0.32					3.44183	0.32
00:03:20.820000	0.32					3.44406	0.32
00:03:20.920000	0.33					3.44578	0.33
00:03:21.050000	0.31					3.44801	0.31
00:03:21.180000	0.31					3.45024	0.31
00:03:21.310000	0.33					3.45247	0.33
00:03:21.410000	0.33					3.45418	0.33
00:03:21.510000	0.32					3.4559	0.32
00:03:21.610000	0.31					3.45761	0.31
00:03:21.740000	0.33					3.45984	0.33
00:03:21.870000	0.32					3.46207	0.32
00:03:21.980000	0.32					3.46396	0.32
00:03:22.100000	0.32					3.46601	0.32
00:03:22.240000	0.33					3.46842	0.33
00:03:22.340000	0.32					3.47013	0.32
00:03:22.440000	0.32					3.47185	0.32
00:03:22.570000	0.32					3.47408	0.32
00:03:22.700000	0.32					3.47631	0.32
00:03:22.800000	0.31					3.47802	0.31
00:03:22.900000	0.31					3.47973	0.31
00:03:23	0.32					3.48145	0.32
00:03:23.130000	0.3					3.48368	0.3
00:03:23.240000	0.29					3.48557	0.29
00:03:23.340000	0.26					3.48728	0.26
00:03:23.470000	0.23					3.48951	0.23
00:03:23.600000	0.21					3.49174	0.21
00:03:23.730000	0.21					3.49397	0.21
00:03:23.860000	0.25					3.4962	0.25
00:03:23.960000	0.27					3.49791	0.27
00:03:24.060000	0.31					3.49963	0.31
00:03:24.190000	0.32					3.50186	0.32
00:03:24.320000	0.32					3.50409	0.32
00:03:24.450000	0.32					3.50632	0.32
00:03:24.550000	0.32					3.50803	0.32
00:03:24.680000	0.32					3.51026	0.32
00:03:24.800000	0.32					3.51232	0.32
00:03:24.940000	0.32					3.51472	0.32
00:03:25.070000	0.32					3.51695	0.32
00:03:25.170000	0.32					3.51867	0.32
00:03:25.270000	0.32					3.52038	0.32
00:03:25.370000	0.33					3.5221	0.33
00:03:25.500000	0.33					3.52433	0.33
00:03:25.600000	0.32					3.52604	0.32
00:03:25.710000	0.31					3.52793	0.31
00:03:25.840000	0.31					3.53016	0.31
00:03:25.970000	0.32					3.53239	0.32
00:03:26.070000	0.32					3.5341	0.32
00:03:26.170000	0.33					3.53582	0.33
00:03:26.290000	0.33					3.53787	0.33
00:03:26.400000	0.31					3.53976	0.31
00:03:26.530000	0.3					3.54199	0.3
00:03:26.660000	0.25					3.54422	0.25
00:03:26.760000	0.24					3.54593	0.24
00:03:26.860000	0.24					3.54765	0.24
00:03:26.990000	0.26					3.54988	0.26
00:03:27.120000	0.32					3.55211	0.32
00:03:27.250000	0.33					3.55434	0.33
00:03:27.380000	0.33					3.55657	0.33
00:03:27.490000	0.3					3.55845	0.3
00:03:27.620000	0.28					3.56068	0.28
00:03:27.750000	0.25					3.56291	0.25
00:03:27.880000	0.22					3.56514	0.22
00:03:28	0.23					3.5672	0.23
00:03:28.100000	0.28					3.56891	0.28
00:03:28.230000	0.31					3.57114	0.31
00:03:28.340000	0.32					3.57303	0.32
00:03:28.440000	0.32					3.57475	0.32
00:03:28.540000	0.32					3.57646	0.32
00:03:28.640000	0.32					3.57818	0.32
00:03:28.750000	0.31					3.58006	0.31
00:03:28.850000	0.3					3.58178	0.3
00:03:28.960000	0.28					3.58366	0.28
00:03:29.090000	0.27					3.58589	0.27
00:03:29.220000	0.28					3.58812	0.28
00:03:29.340000	0.3					3.59018	0.3
00:03:29.440000	0.31					3.5919	0.31
00:03:29.540000	0.31					3.59361	0.31
00:03:29.680000	0.29					3.59601	0.29
00:03:29.800000	0.26					3.59807	0.26
00:03:29.930000	0.23					3.6003	0.23
00:03:30.060000	0.2					3.60253	0.2
00:03:30.160000	0.19					3.60424	0.19
00:03:30.290000	0.21					3.60647	0.21
00:03:30.390000	0.25					3.60819	0.25
00:03:30.520000	0.29					3.61042	0.29
00:03:30.650000	0.31					3.61265	0.31
00:03:30.780000	0.32					3.61488	0.32
00:03:30.910000	0.32					3.61711	0.32
00:03:31.050000	0.31					3.61951	0.31
00:03:31.150000	0.3					3.62122	0.3
00:03:31.280000	0.29					3.62345	0.29
00:03:31.410000	0.29					3.62568	0.29
00:03:31.530000	0.28					3.62774	0.28
00:03:31.670000	0.28					3.63014	0.28
00:03:31.800000	0.29					3.63237	0.29
00:03:31.920000	0.29					3.63443	0.29
00:03:32.050000	0.3					3.63666	0.3
00:03:32.180000	0.31					3.63889	0.31
00:03:32.320000	0.32					3.64129	0.32
00:03:32.420000	0.32					3.643	0.32
00:03:32.550000	0.32					3.64523	0.32
00:03:32.670000	0.32					3.64729	0.32
00:03:32.780000	0.31					3.64918	0.31
00:03:32.880000	0.31					3.65089	0.31
00:03:33	0.32					3.65295	0.32
00:03:33.130000	0.32					3.65518	0.32
00:03:33.230000	0.31					3.65689	0.31
00:03:33.360000	0.31					3.65912	0.31
00:03:33.490000	0.32					3.66135	0.32
00:03:33.620000	0.32					3.66358	0.32
00:03:33.720000	0.32					3.6653	0.32
00:03:33.840000	0.32					3.66736	0.32
00:03:33.970000	0.33					3.66959	0.33
00:03:34.070000	0.32					3.6713	0.32
00:03:34.200000	0.32					3.67353	0.32
00:03:34.330000	0.31					3.67576	0.31
00:03:34.430000	0.31					3.67747	0.31
00:03:34.530000	0.31					3.67919	0.31
00:03:34.640000	0.32					3.68108	0.32
00:03:34.740000	0.32					3.68279	0.32
00:03:34.850000	0.32					3.68468	0.32
00:03:34.950000	0.32					3.68639	0.32
00:03:35.070000	0.32					3.68845	0.32
00:03:35.210000	0.32					3.69085	0.32
00:03:35.310000	0.31					3.69257	0.31
00:03:35.410000	0.29					3.69428	0.29
00:03:35.510000	0.27					3.696	0.27
00:03:35.640000	0.26					3.69823	0.26
00:03:35.780000	0.27					3.70063	0.27
00:03:35.880000	0.31					3.70234	0.31
00:03:36.010000	0.32					3.70457	0.32
00:03:36.140000	0.32					3.7068	0.32
00:03:36.240000	0.32					3.70852	0.32
00:03:36.370000	0.32					3.71075	0.32
00:03:36.480000	0.31					3.71263	0.31
00:03:36.580000	0.31					3.71435	0.31
00:03:36.710000	0.31					3.71658	0.31
00:03:36.810000	0.31					3.71829	0.31
00:03:36.940000	0.31					3.72052	0.31
00:03:37.040000	0.32					3.72224	0.32
00:03:37.170000	0.32					3.72447	0.32
00:03:37.300000	0.33					3.72669	0.33
00:03:37.430000	0.32					3.72892	0.32
00:03:37.530000	0.31					3.73064	0.31
00:03:37.640000	0.29					3.73253	0.29
00:03:37.770000	0.26					3.73476	0.26
00:03:37.870000	0.23					3.73647	0.23
00:03:37.970000	0.21					3.73819	0.21
00:03:38.090000	0.2					3.74024	0.2
00:03:38.190000	0.2					3.74196	0.2
00:03:38.330000	0.25					3.74436	0.25
00:03:38.450000	0.29					3.74642	0.29
00:03:38.580000	0.32					3.74865	0.32
00:03:38.710000	0.32					3.75088	0.32
00:03:38.820000	0.32					3.75276	0.32
00:03:38.920000	0.32					3.75448	0.32
00:03:39.050000	0.31					3.75671	0.31
00:03:39.150000	0.29					3.75842	0.29
00:03:39.250000	0.26					3.76014	0.26
00:03:39.350000	0.25					3.76185	0.25
00:03:39.480000	0.25					3.76408	0.25
00:03:39.620000	0.27					3.76648	0.27
00:03:39.750000	0.29					3.76871	0.29
00:03:39.870000	0.3					3.77077	0.3
00:03:40	0.32					3.773	0.32
00:03:40.100000	0.33					3.77471	0.33
00:03:40.200000	0.32					3.77643	0.32
00:03:40.330000	0.3					3.77866	0.3
00:03:40.450000	0.27					3.78072	0.27
00:03:40.580000	0.26					3.78295	0.26
00:03:40.710000	0.29					3.78518	0.29
00:03:40.840000	0.31					3.78741	0.31
00:03:40.970000	0.31					3.78964	0.31
00:03:41.100000	0.31					3.79186	0.31
00:03:41.200000	0.31					3.79358	0.31
00:03:41.330000	0.31					3.79581	0.31
00:03:41.460000	0.31					3.79804	0.31
00:03:41.560000	0.31					3.79975	0.31
00:03:41.670000	0.3					3.80164	0.3
00:03:41.770000	0.28					3.80336	0.28
00:03:41.880000	0.26					3.80524	0.26
00:03:42.010000	0.23					3.80747	0.23
00:03:42.110000	0.22					3.80919	0.22
00:03:42.240000	0.22					3.81142	0.22
00:03:42.370000	0.23					3.81365	0.23
00:03:42.500000	0.25					3.81587	0.25
00:03:42.600000	0.25					3.81759	0.25
00:03:42.700000	0.27					3.8193	0.27
00:03:42.830000	0.28					3.82153	0.28
00:03:42.930000	0.28					3.82325	0.28
00:03:43.060000	0.3					3.82548	0.3
00:03:43.160000	0.3					3.82719	0.3
00:03:43.290000	0.31					3.82942	0.31
00:03:43.390000	0.31					3.83114	0.31
00:03:43.520000	0.32					3.83337	0.32
00:03:43.630000	0.32					3.83525	0.32
00:03:43.760000	0.32					3.83748	0.32
00:03:43.860000	0.33					3.8392	0.33
00:03:43.990000	0.32					3.84143	0.32
00:03:44.120000	0.32					3.84366	0.32
00:03:44.250000	0.32					3.84589	0.32
00:03:44.350000	0.31					3.8476	0.31
00:03:44.460000	0.31					3.84949	0.31
00:03:44.560000	0.31					3.8512	0.31
00:03:44.660000	0.32					3.85292	0.32
00:03:44.770000	0.32					3.85481	0.32
00:03:44.890000	0.31					3.85686	0.31
00:03:45.030000	0.3					3.85926	0.3
00:03:45.130000	0.31					3.86098	0.31
00:03:45.230000	0.31					3.86269	0.31
00:03:45.330000	0.31					3.86441	0.31
00:03:45.460000	0.32					3.86664	0.32
00:03:45.590000	0.32					3.86887	0.32
00:03:45.700000	0.31					3.87075	0.31
00:03:45.810000	0.31					3.87264	0.31
00:03:45.910000	0.3					3.87436	0.3
00:03:46.030000	0.29					3.87641	0.29
00:03:46.150000	0.27					3.87847	0.27
00:03:46.250000	0.25					3.88019	0.25
00:03:46.380000	0.26					3.88242	0.26
00:03:46.480000	0.29					3.88413	0.29
00:03:46.590000	0.31					3.88602	0.31
00:03:46.720000	0.31					3.88825	0.31
00:03:46.850000	0.32					3.89048	0.32
00:03:46.980000	0.32					3.89271	0.32
00:03:47.080000	0.33					3.89442	0.33
00:03:47.200000	0.33					3.89648	0.33
00:03:47.330000	0.33					3.89871	0.33
00:03:47.460000	0.32					3.90094	0.32
00:03:47.570000	0.32					3.90283	0.32
00:03:47.670000	0.32					3.90454	0.32
00:03:47.800000	0.33					3.90677	0.33
00:03:47.930000	0.33					3.909	0.33
00:03:48.050000	0.32					3.91106	0.32
00:03:48.180000	0.33					3.91329	0.33
00:03:48.310000	0.32					3.91552	0.32
00:03:48.410000	0.32					3.91723	0.32
00:03:48.540000	0.32					3.91946	0.32
00:03:48.650000	0.31					3.92135	0.31
00:03:48.780000	0.3					3.92358	0.3
00:03:48.900000	0.31					3.92564	0.31
00:03:49.010000	0.32					3.92752	0.32
00:03:49.140000	0.32					3.92975	0.32
00:03:49.270000	0.31					3.93198	0.31
00:03:49.370000	0.31					3.9337	0.31
00:03:49.500000	0.29					3.93592	0.29
00:03:49.630000	0.29					3.93815	0.29
00:03:49.740000	0.31					3.94004	0.31
00:03:49.860000	0.31					3.9421	0.31
00:03:49.990000	0.32					3.94433	0.32
00:03:50.090000	0.32					3.94604	0.32
00:03:50.220000	0.31					3.94827	0.31
00:03:50.350000	0.31					3.9505	0.31
00:03:50.480000	0.31					3.95273	0.31
00:03:50.580000	0.32					3.95445	0.32
00:03:50.700000	0.32					3.9565	0.32
00:03:50.810000	0.32					3.95839	0.32
00:03:50.940000	0.32					3.96062	0.32
00:03:51.040000	0.32					3.96234	0.32
00:03:51.180000	0.32					3.96474	0.32
00:03:51.300000	0.33					3.96679	0.33
00:03:51.400000	0.32					3.96851	0.32
00:03:51.510000	0.33					3.9704	0.33
00:03:51.650000	0.32					3.9728	0.32
00:03:51.750000	0.32					3.97451	0.32
00:03:51.850000	0.32					3.97623	0.32
00:03:51.980000	0.33					3.97846	0.33
00:03:52.080000	0.32					3.98017	0.32
00:03:52.210000	0.33					3.9824	0.33
00:03:52.310000	0.33					3.98412	0.33
00:03:52.410000	0.33					3.98583	0.33
00:03:52.520000	0.31					3.98772	0.31
00:03:52.620000	0.31					3.98943	0.31
00:03:52.720000	0.31					3.99115	0.31
00:03:52.850000	0.32					3.99338	0.32
00:03:52.980000	0.32					3.99561	0.32
00:03:53.100000	0.32					3.99766	0.32
00:03:53.210000	0.32					3.99955	0.32
00:03:53.320000	0.31					4.00144	0.31
00:03:53.450000	0.29					4.00367	0.29
00:03:53.580000	0.28					4.0059	0.28
00:03:53.680000	0.27					4.00761	0.27
00:03:53.780000	0.28					4.00933	0.28
00:03:53.910000	0.3					4.01156	0.3
00:03:54.010000	0.31					4.01327	0.31
00:03:54.140000	0.32					4.0155	0.32
00:03:54.250000	0.31					4.01739	0.31
00:03:54.350000	0.31					4.0191	0.31
00:03:54.480000	0.3					4.02133	0.3
00:03:54.580000	0.3					4.02305	0.3
00:03:54.710000	0.31					4.02528	0.31
00:03:54.810000	0.31					4.02699	0.31
00:03:54.910000	0.31					4.02871	0.31
00:03:55.010000	0.31					4.03042	0.31
00:03:55.140000	0.32					4.03265	0.32
00:03:55.270000	0.32					4.03488	0.32
00:03:55.400000	0.32					4.03711	0.32
00:03:55.500000	0.33					4.03882	0.33
00:03:55.630000	0.31					4.04105	0.31
00:03:55.750000	0.31					4.04311	0.31
00:03:55.880000	0.32					4.04534	0.32
[truncated: 54,645 more rows]

## Sheet: Instructions
	1)	Create two columns with data in a separate spreadsheet – first column – time; second one – position.
	2)	Select these two columns and copy-paste them to the A and B columns of template.
	3)	Check that beginning and finish of the record correspond to what you expect (Time min and Time max)
	4)	Calculate Time Conversion from the videofile (see the manual). TimeConversion for analysis of videofeed is 1.
	5)	Select the step (length of averaging interval, usually 1 min).
	6)	Select the interval to be analyzed (Start and Finish). Pressing “Copy times” button copies Time min and Time max into Start and Finish fields.
	7)	Press the button “Calculate TFE” (TFE – Time to Fatigue and Exhaustion).
	8)	Inspect calculated results and graphs.
	9)	Check and adjust Upper and Lower border (position as 1 and 0) for normalization.
	10)	Check and adjust thresholds for Fatigue and Exhaustion, and the number of steps to consider that thresho
	11)	If any parameter in the column E (TimeConversion, Step, or times for Start and Finish) needs to be changed, do it, and go to step (7) – press “Calculate TFE” button.
		If only parameters in columns M and O need adjustments, results update automatically after the change.
	Times to fatigue and exhaustion are calculated.
	If the beginning of the analyzed interval is not the beginning of the recording (Start > Time min), the times to fatigue and exhaustion relative to the beginning of recording will be also shown.
