# Supplementary material for: Automatic analysis of treadmill running to estimate times to fatigue and exhaustion in rodents
Source: PeerJ. 2018 Jul 6;6:e5017. doi: 10.7717/peerj.5017 (PMC6037152; doi:10.7717/peerj.5017)
Supplement: Supplemental Information 4 — Comparison of times to fatigue and exhaustion determined by the observer and the video tracking. [file peerj-06-5017-s004.xlsx]

## Sheet: Comparison-stats
	Time to Fatigue
		Fatigue				Exhaustion				delta between fatigue			diff between
		fall below 0.7 std	5 to 3 transition			0.35 std	3 to 1			and exhaustion			0.35 and exhaustion
Temp		video	Manual			video	Manual	Complete							% of time to exhaustion
										automatic	Manual
24		56	39			105	96	113		57	74		8		7.07965
		35	38			73	73	80		45	42		7		8.75
		28	29			79	73	80		52	51		1		1.25
		25	20			77	75	86		61	66		9		10.4651
		32	24			84	79	84		52	60		0		0
		36	31			79	60	83		47	52		4		4.81928
32		17	28			39	41	43		26	15		4		9.30233
		18	21			43	43	43		25	22		0		0
		30	24			37	40	40		10	16		3		7.5
		27	23			45	51	51		24	28		6		11.7647
		23	21			42	40	43		20	22		1		2.32558
		15	12			28	27	33		18	21		5		15.1515
24 C averages	M	35.3333	30.1667			82.8333	76	87.6667		52.3333	57.5		4.83333		5.39401
	SEM	4.46965	3.07047			4.66488	4.77493	5.15536		2.44495	4.70284		1.53659		1.69724
32 C averages	M	21.6667	21.5			39	40.3333	42.1667		20.5	20.6667		3.16667		7.67402
	SEM	2.44495	2.17179			2.48998	3.15876	2.37229		2.44609	1.92642		0.945751		2.3297
	Correlation =>	0.785902				0.970978							4		6.53401
													0.89612		1.41646
					Correlation between time to exhaustion and fall below 0.35=>	0.99317
	24 C
	T-test from manual	0.135242				0.0554947
	32 C
	T-test from manual	0.95039				0.317744
	T-test between 24 & 32	0.022992	0.0439236			8.61316e-06	9.7587e-05	1.155e-05
